# Supplementary material for: Epigenome-Wide Study Identified Methylation Sites Associated with the Risk of Obesity
Source: Nutrients. 2021 Jun 9;13(6):1984. doi: 10.3390/nu13061984 (PMC8229089; doi:10.3390/nu13061984)
Supplement: Supplementary file 1 [file nutrients-13-01984-s001.zip]

Archive with 6 entries (5 files):
- Supplementary-Tables-30May2021/
- Supplementary-Tables-30May2021/S1 Table.xlsx
- Supplementary-Tables-30May2021/S4 Table.xlsx
- Supplementary-Tables-30May2021/S5 Table.xlsx
- Supplementary-Tables-30May2021/S3. Table.xlsx
- Supplementary-Tables-30May2021/S2 Table.xlsx
