# Supplementary material for: Epigenome-Wide Study Identified Methylation Sites Associated with the Risk of Obesity
Source: Nutrients. 2021 Jun 9;13(6):1984. doi: 10.3390/nu13061984 (PMC8229089; doi:10.3390/nu13061984)
Supplement: Supplementary file 1 [file nutrients-13-01984-s001.zip › Supplementary-Tables-30May2021/S1 Table.xlsx]

## Sheet: Table
	S1 Table. Summary association statistics for epigenetic sites that are causally associated with BMI
	SNP information									Probe information			Impact of SNP on BMI			Impact of SNP on Probe			co-localization analysis				MR analysis (Impact of probe on BMI)
	rsID	Chr	bp	type	Marked g	Effect	A1	A2	Freq	probeID	Probe Chr	Probe bp	B	SE	P	B	SE	P	b_SMR	se_SMR	p_SMR	p_HEIDI	B	SE	P	NSNP1
	rs62274156	3	156881588	intergenic	CCNL1(dist=3106);VEPH1(dist=95944)	cis	T	C	0.258449	cg21178254	3	156879083	0.0139	0.0022	2.676e-10	-0.95928	0.0333452	5.36953e-182	-0.01449	0.00234805	6.78149e-10	0.446869	-0.0152603	0.00251165	1.23361e-09	6
	rs9379859	6	26369549	intronic	BTN3A2	cis	T	C	0.112326	cg14345882	6	26364793	0.0115	0.0025	2.616e-06	1.69143	0.0317358	0	0.00679898	0.00148353	4.58435e-06	0.0792455	0.0104352	0.00158353	4.40277e-11	15
	rs986496	5	130282172	intergenic	CHSY3(dist=759845);HINT1(dist=212804)	cis	C	T	0.228628	cg13986272	5	130328126	-0.0121	0.002	2.392e-09	-1.16437	0.0334101	4.13495e-266	0.0103919	0.00174336	2.50931e-09	0.0853054	0.011335	0.00193422	4.62192e-09	8
	rs62444881	7	2052318	intronic	MAD1L1	cis	T	C	0.209742	cg19624444	7	2048497	-0.0151	0.0025	9.2e-10	-1.20557	0.0342124	5.27431e-272	0.0125252	0.00210395	2.62982e-09	0.0801501	0.0119476	0.00202356	3.54255e-09	10
	rs2479967	13	111971731	intergenic	ARHGEF7(dist=13650);TEX29(dist=1284)	cis	A	G	0.228628	cg16877615	13	111973089	0.0128	0.002	9.832e-11	-0.820436	0.0360529	1.23948e-114	-0.0156015	0.0025323	7.22946e-10	0.087847	-0.0170081	0.00228164	9.03198e-14	10
	rs34172679	16	24840381	intergenic	TNRC6A(dist=2834);SLC5A11(dist=16803)	cis	T	C	0.16004	cg06028605	16	24865363	-0.0155	0.0024	1.71e-10	1.06934	0.0346015	1.04111e-209	-0.0144949	0.00229286	2.58588e-10	0.277839	-0.0139795	0.00236304	3.30127e-09	5
	rs4808745	19	18217828	intronic	MAST3	cis	T	G	0.247515	cg02814054	19	18234911	0.0166	0.0022	6.069e-14	0.960467	0.0317864	1.44742e-200	0.0172833	0.00236089	2.4676e-13	0.0540412	0.0202719	0.0023964	2.68914e-17	6
	1 Number of SNPs in the instrument for the MR test
