# Supplementary material for: Epigenome-Wide Study Identified Methylation Sites Associated with the Risk of Obesity
Source: Nutrients. 2021 Jun 9;13(6):1984. doi: 10.3390/nu13061984 (PMC8229089; doi:10.3390/nu13061984)
Supplement: Supplementary file 1 [file nutrients-13-01984-s001.zip › Supplementary-Tables-30May2021/S4 Table.xlsx]

## Sheet: S4 Table
	S4 Table. Summary association statistics that extracted from the previous studies1 and used in the current study to examine the causal association between change in DNA methylation and BMI using MR
	Methylation site	SNP	A1 (Reference allele)	A2	Methylation level		BMI
					B	SE	B	SE
	cg21178254	rs11710600	C	T	0.216321	0.0363786	-0.0048	0.0021
		rs59689193	A	C	-0.42129	0.0593558	0.0016	0.0035
		rs62274156	T	C	-0.95928	0.0333452	0.0139	0.0022
		rs62278649	A	G	-0.220595	0.03273	0.0063	0.002
		rs77297266	G	A	-0.373479	0.0570784	0.0072	0.003
		rs9840556	C	T	0.245281	0.0362517	-0.0051	0.0019
	cg06028605	rs274073	A	G	-0.291914	0.0492226	0.0066	0.0025
		rs34172679	T	C	1.06934	0.0346015	-0.0155	0.0024
		rs79990875	A	G	0.460288	0.0780094	-0.015	0.005
		rs802762	A	G	-0.274981	0.0404968	0.0007	0.0024
		rs8055590	G	C	-0.343332	0.0369673	0.003	0.0019
	cg02814054	rs11667476	T	C	-0.367916	0.0342589	-0.0092	0.0018
		rs382410	G	A	-0.251496	0.0370116	-0.0078	0.0019
		rs4808745	T	G	0.960467	0.0317864	0.0166	0.0022
		rs73026616	T	C	0.575228	0.0770099	0.0158	0.0047
		rs77016590	A	G	-0.297463	0.0532412	-0.0073	0.0031
		rs8109271	A	G	-0.514104	0.0665835	-0.0142	0.0037
	cg01884057	rs10445939	C	T	-0.597696	0.0832002	-0.0281	0.0049
		rs113786862	T	C	0.520073	0.0671122	0.0124	0.004
		rs12616487	T	C	0.437171	0.043002	0.0131	0.0026
		rs12992354	G	A	-0.29119	0.0354855	-0.0079	0.0019
		rs13416733	C	G	0.322175	0.0443478	0.0202	0.0027
		rs145654874	C	T	-0.612785	0.102431	-0.0222	0.006
		rs17744785	A	T	-0.737247	0.118005	-0.0074	0.0065
		rs4665733	G	C	-0.265837	0.0332406	-0.012	0.0019
		rs547534	A	G	-0.40211	0.0633096	-0.0111	0.0032
		rs6732140	A	G	0.541195	0.0953635	0.0128	0.0047
		rs6752378	A	C	1.00174	0.025667	0.0326	0.0016
		rs75060332	A	G	-0.54535	0.093634	-0.0238	0.0053
	1 For methylation sites, summary statistics (Beta and SE) were obtained from PMID: 30514905. For BMI, we obtained these data from PMID: 30239722.
