# Supplementary material for: Epigenome-Wide Study Identified Methylation Sites Associated with the Risk of Obesity
Source: Nutrients. 2021 Jun 9;13(6):1984. doi: 10.3390/nu13061984 (PMC8229089; doi:10.3390/nu13061984)
Supplement: Supplementary file 1 [file nutrients-13-01984-s001.zip › Supplementary-Tables-30May2021/S5 Table.xlsx]

## Sheet: S5 Table
	S5 Table. Summary association statistics that extracted from the previous studies1 and used in the current study to examine the causal association between change in DNA methylation and gene expression using MR
	Methylation site	Gene expression	SNP	A1 (Reference allele)	A2	Methylation		Gene expression
						B	SE	B	SE
	cg21178254	CCNL1	rs11710600	C	T	0.216321	0.0363786	-0.0622616	0.00926291
			rs59689193	A	C	-0.42129	0.0593558	0.11594	0.0159131
			rs62274156	T	C	-0.95928	0.0333452	0.369805	0.00929955
			rs62278649	A	G	-0.220595	0.03273	0.083072	0.00838467
			rs77297266	G	A	-0.373479	0.0570784	0.0731445	0.013213
			rs9840556	C	T	0.245281	0.0362517	-0.0911248	0.00896492
	cg06028605	SLC5A11	rs274073	A	G	-0.291914	0.0492226	-0.12072	0.0111757
			rs34172679	T	C	1.06934	0.0346015	0.526467	0.00999463
			rs79990875	A	G	0.460288	0.0780094	0.260751	0.0240231
			rs802762	A	G	-0.274981	0.0404968	-0.0695977	0.0102709
			rs8055590	G	C	-0.343332	0.0369673	-0.114377	0.00922575
	cg02814054	MAST3	rs11667476	T	C	-0.367916	0.0342589	0.0629349	0.00951224
			rs382410	G	A	-0.251496	0.0370116	0.0591927	0.00987664
			rs4808745	T	G	0.960467	0.0317864	-0.22107	0.0102692
			rs73026616	T	C	0.575228	0.0770099	-0.0989768	0.0211543
			rs77016590	A	G	-0.297463	0.0532412	0.0837182	0.0149379
	cg01884057	POMC	rs113786862	T	C	0.520073	0.0671122	-0.0568879	0.0176211
			rs12616487	T	C	0.437171	0.043002	-0.0404733	0.0110059
			rs2702048	G	A	0.238114	0.0340124	-0.053267	0.00820048
			rs6752378	A	C	1.00174	0.025667	-0.105362	0.00798525
			rs75060332	A	G	-0.54535	0.093634	0.0835058	0.0205073
	cg01884057	ADCY3	rs10445939	C	T	-0.597696	0.0832002	0.120263	0.0235773
			rs113786862	T	C	0.520073	0.0671122	-0.0630886	0.0192814
			rs12616487	T	C	0.437171	0.043002	-0.0427711	0.0119733
			rs12992354	G	A	-0.29119	0.0354855	0.0227305	0.0096841
			rs145654874	C	T	-0.612785	0.102431	0.147492	0.026055
			rs2702048	G	A	0.238114	0.0340124	-0.00960521	0.00893508
			rs4665733	G	C	-0.265837	0.0332406	0.0367756	0.00879378
			rs547534	A	G	-0.40211	0.0633096	0.0277288	0.0167081
			rs6732140	A	G	0.541195	0.0953635	-0.127078	0.0300165
			rs6752378	A	C	1.00174	0.025667	-0.0770704	0.00869555
			rs75060332	A	G	-0.54535	0.093634	0.131121	0.0224731
			rs752208	A	G	0.313409	0.0395372	-0.0249881	0.0115493
	cg01884057	DNAJC27	rs12992354	G	A	-0.29119	0.0354855	0.0546939	0.00886075
			rs145654874	C	T	-0.612785	0.102431	0.0196184	0.0236195
			rs2702048	G	A	0.238114	0.0340124	-0.0172983	0.0081773
			rs547534	A	G	-0.40211	0.0633096	0.0499448	0.0153036
			rs6752378	A	C	1.00174	0.025667	-0.0955148	0.00796209
			rs75060332	A	G	-0.54535	0.093634	0.0851161	0.0204311
	1 For methylation sites, summary statistics (Beta and SE) were obtained from PMID: 30514905. For expression probes, we obtained these data from eQTLGen consortium
