# Supplementary material for: Epigenome-Wide Study Identified Methylation Sites Associated with the Risk of Obesity
Source: Nutrients. 2021 Jun 9;13(6):1984. doi: 10.3390/nu13061984 (PMC8229089; doi:10.3390/nu13061984)
Supplement: Supplementary file 1 [file nutrients-13-01984-s001.zip › Supplementary-Tables-30May2021/S3. Table.xlsx]

## Sheet: Table
S3. Table. list of rare variants for obesity obtained from the ClinVar databse
Tag	Type	Name	GeneID	GeneSymbol	RCVaccession	PhenotypeIDS	PhenotypeList	Origin	Assembly	Chromosome	Start	Stop
obesity	single nucleotide variant	NM_015047.3(EMC1):c.313C>T (p.Arg105Ter)	23065	EMC1	RCV000787969	Human Phenotype Ontology:HP:0001513,MeSH:D009765,MedGen:C0028754,OMIM:601665,Orphanet:71529	Obesity	germline	GRCh37	1	19570175	19570175
obesity	single nucleotide variant	NM_021969.3(NR0B2):c.583G>T (p.Ala195Ser)	8431	NR0B2	RCV000005760	MedGen:C4016893	Obesity, mild, early-onset	germline	GRCh37	1	27238527	27238527
obesity	single nucleotide variant	NM_021969.3(NR0B2):c.100C>T (p.Arg34Ter)	8431	NR0B2	RCV000005759	MedGen:C4016893	Obesity, mild, early-onset	germline	GRCh37	1	27240332	27240332
obesity	single nucleotide variant	NM_001029882.3(AHDC1):c.2773C>T (p.Arg925Ter)	27245	AHDC1	RCV000590880|RCV001008670	MONDO:MONDO:0014352,MedGen:C4014361,OMIM:615812|MedGen:CN517202	Abdominal obesity-metabolic syndrome 3|not provided	de novo;germline	GRCh37	1	27875854	27875854
obesity	single nucleotide variant	NM_014654.4(SDC3):c.986C>T (p.Thr329Ile)	9672	SDC3	RCV000013592	MedGen:C4016383	Obesity, association with	germline	GRCh37	1	31347320	31347320
obesity	single nucleotide variant	NM_014654.4(SDC3):c.622G>A (p.Val208Ile)	9672	SDC3	RCV000013593	MedGen:C4016383	Obesity, association with	germline	GRCh37	1	31349647	31349647
obesity	single nucleotide variant	NM_012090.5(MACF1):c.14775T>G (p.Asn4925Lys)	23499	MACF1	RCV001198542	Human Phenotype Ontology:HP:0001321,Human Phenotype Ontology:HP:0006806,Human Phenotype Ontology:HP:0006910,Human Phenotype Ontology:HP:0007038,Human Phenotype Ontology:HP:0007053,MONDO:MONDO:0008939,MedGen:C0266470,OMIM:213000,Orphanet:1398,Orphanet:2246;Human Phenotype Ontology:HP:0000730,Human Phenotype Ontology:HP:0001249,Human Phenotype Ontology:HP:0001267,Human Phenotype Ontology:HP:0001286…	Congenital cerebellar hypoplasia;Intellectual disability;Motor delay;Truncal obesity;Delayed speech and language development	germline	GRCh37	1	39920646	39920646
obesity	single nucleotide variant	NM_001365999.1(SZT2):c.9893G>A (p.Arg3298His)	23334	SZT2	RCV000449496	MedGen:C0014548;Human Phenotype Ontology:HP:0001513,MeSH:D009765,MedGen:C0028754,OMIM:601665,Orphanet:71529;Human Phenotype Ontology:HP:0000754,Human Phenotype Ontology:HP:0001255,Human Phenotype Ontology:HP:0001263,Human Phenotype Ontology:HP:0001277,Human Phenotype Ontology:HP:0001292,Human Phenotype Ontology:HP:0002433,Human Phenotype Ontology:HP:0002473,Human Phenotype Ontology:HP:0002532,Hum…	Generalized epilepsy;Obesity;Global developmental delay	paternal	GRCh37	1	43914079	43914079
obesity	single nucleotide variant	NM_017526.5(LEPROT):c.-49C>T	3953	LEPR	RCV000280221|RCV000372396	MedGen:CN239457|MONDO:MONDO:0013992,MedGen:C3554225,OMIM:614963,Orphanet:179494	Monogenic Non-Syndromic Obesity|Leptin receptor deficiency	germline	GRCh37	1	65886359	65886359
obesity	single nucleotide variant	NM_017526.5(LEPROT):c.-10T>C	3953	LEPR	RCV000337663|RCV000396999	MONDO:MONDO:0013992,MedGen:C3554225,OMIM:614963,Orphanet:179494|MedGen:CN239457	Leptin receptor deficiency|Monogenic Non-Syndromic Obesity	germline	GRCh37	1	65886398	65886398
obesity	single nucleotide variant	NM_017526.5(LEPROT):c.-8C>T	3953	LEPR	RCV000311543|RCV000350019	MedGen:CN239457|MONDO:MONDO:0013992,MedGen:C3554225,OMIM:614963,Orphanet:179494	Monogenic Non-Syndromic Obesity|Leptin receptor deficiency	germline	GRCh37	1	65886400	65886400
obesity	single nucleotide variant	NM_017526.5(LEPROT):c.21C>T (p.Leu7=)	-1	LEPROT;LEPR	RCV000315592|RCV000397005|RCV000953426	MONDO:MONDO:0013992,MedGen:C3554225,OMIM:614963,Orphanet:179494|MedGen:CN239457|MedGen:CN517202	Leptin receptor deficiency|Monogenic Non-Syndromic Obesity|not provided	germline	GRCh37	1	65890990	65890990
obesity	single nucleotide variant	NM_001003679.3(LEPR):c.-20-15A>T	3953	LEPR	RCV000270960|RCV000363116	MONDO:MONDO:0013992,MedGen:C3554225,OMIM:614963,Orphanet:179494|MedGen:CN239457	Leptin receptor deficiency|Monogenic Non-Syndromic Obesity	germline	GRCh37	1	66031214	66031214
obesity	single nucleotide variant	NM_001003679.3(LEPR):c.326A>G (p.Lys109Arg)	3953	LEPR	RCV000009049|RCV000309499|RCV000366432|RCV000517666	|MONDO:MONDO:0013992,MedGen:C3554225,OMIM:614963,Orphanet:179494|MedGen:CN239457|MedGen:CN169374	LEPTIN RECEPTOR POLYMORPHISM|Leptin receptor deficiency|Monogenic Non-Syndromic Obesity|not specified	germline	GRCh37	1	66036441	66036441
obesity	single nucleotide variant	NM_001003679.3(LEPR):c.371A>G (p.Asp124Gly)	3953	LEPR	RCV000264920|RCV000322392|RCV001174405	MedGen:CN239457|MONDO:MONDO:0013992,MedGen:C3554225,OMIM:614963,Orphanet:179494|MONDO:MONDO:0015967,MedGen:C3888631,Orphanet:183625	Monogenic Non-Syndromic Obesity|Leptin receptor deficiency|Monogenic diabetes	germline;unknown	GRCh37	1	66038009	66038009
obesity	single nucleotide variant	NM_001003679.3(LEPR):c.536G>A (p.Gly179Asp)	3953	LEPR	RCV000259292|RCV000379673	MedGen:CN239457|MONDO:MONDO:0013992,MedGen:C3554225,OMIM:614963,Orphanet:179494	Monogenic Non-Syndromic Obesity|Leptin receptor deficiency	germline	GRCh37	1	66058381	66058381
obesity	single nucleotide variant	NM_001003679.3(LEPR):c.666C>G (p.Phe222Leu)	3953	LEPR	RCV000316836|RCV000373738	MONDO:MONDO:0013992,MedGen:C3554225,OMIM:614963,Orphanet:179494|MedGen:CN239457	Leptin receptor deficiency|Monogenic Non-Syndromic Obesity	germline	GRCh37	1	66058511	66058511
obesity	single nucleotide variant	NM_001003679.3(LEPR):c.668A>G (p.Gln223Arg)	3953	LEPR	RCV000009047|RCV000281795|RCV000348520|RCV000518727	|MedGen:CN239457|MONDO:MONDO:0013992,MedGen:C3554225,OMIM:614963,Orphanet:179494|MedGen:CN169374	LEPTIN RECEPTOR POLYMORPHISM|Monogenic Non-Syndromic Obesity|Leptin receptor deficiency|not specified	germline	GRCh37	1	66058513	66058513
obesity	single nucleotide variant	NM_001003679.3(LEPR):c.716C>T (p.Pro239Leu)	3953	LEPR	RCV000294717|RCV000386595	MONDO:MONDO:0013992,MedGen:C3554225,OMIM:614963,Orphanet:179494|MedGen:CN239457	Leptin receptor deficiency|Monogenic Non-Syndromic Obesity	germline	GRCh37	1	66062143	66062143
obesity	single nucleotide variant	NM_001003679.3(LEPR):c.921G>C (p.Gln307His)	3953	LEPR	RCV000352064|RCV000395676	MONDO:MONDO:0013992,MedGen:C3554225,OMIM:614963,Orphanet:179494|MedGen:CN239457	Leptin receptor deficiency|Monogenic Non-Syndromic Obesity	germline	GRCh37	1	66064414	66064414
obesity	single nucleotide variant	NM_001003679.3(LEPR):c.1029T>C (p.Ser343=)	3953	LEPR	RCV000288988|RCV000346307|RCV000712215	MedGen:CN239457|MONDO:MONDO:0013992,MedGen:C3554225,OMIM:614963,Orphanet:179494|MedGen:CN517202	Monogenic Non-Syndromic Obesity|Leptin receptor deficiency|not provided	germline	GRCh37	1	66067109	66067109
obesity	single nucleotide variant	NM_001003679.3(LEPR):c.1166G>A (p.Ser389Asn)	3953	LEPR	RCV000301046|RCV000395671	MedGen:CN239457|MONDO:MONDO:0013992,MedGen:C3554225,OMIM:614963,Orphanet:179494	Monogenic Non-Syndromic Obesity|Leptin receptor deficiency	germline	GRCh37	1	66067246	66067246
obesity	single nucleotide variant	NM_001003679.3(LEPR):c.1246C>T (p.His416Tyr)	3953	LEPR	RCV000355839|RCV000400832	MedGen:CN239457|MONDO:MONDO:0013992,MedGen:C3554225,OMIM:614963,Orphanet:179494	Monogenic Non-Syndromic Obesity|Leptin receptor deficiency	germline	GRCh37	1	66067326	66067326
obesity	single nucleotide variant	NM_001003679.3(LEPR):c.1411C>A (p.Leu471Ile)	3953	LEPR	RCV000297351|RCV000361527	MedGen:CN239457|MONDO:MONDO:0013992,MedGen:C3554225,OMIM:614963,Orphanet:179494	Monogenic Non-Syndromic Obesity|Leptin receptor deficiency	germline	GRCh37	1	66070728	66070728
obesity	single nucleotide variant	NM_001003679.3(LEPR):c.1968G>C (p.Lys656Asn)	3953	LEPR	RCV000009050|RCV000266874|RCV000321944|RCV000712216|RCV000730960	|MedGen:CN239457|MONDO:MONDO:0013992,MedGen:C3554225,OMIM:614963,Orphanet:179494|MedGen:CN517202|MedGen:CN169374	LEPTIN RECEPTOR POLYMORPHISM|Monogenic Non-Syndromic Obesity|Leptin receptor deficiency|not provided|not specified	germline	GRCh37	1	66075952	66075952
obesity	single nucleotide variant	NM_001003679.3(LEPR):c.2103C>T (p.Phe701=)	3953	LEPR	RCV000272541|RCV000357850	MONDO:MONDO:0013992,MedGen:C3554225,OMIM:614963,Orphanet:179494|MedGen:CN239457	Leptin receptor deficiency|Monogenic Non-Syndromic Obesity	germline	GRCh37	1	66081798	66081798
obesity	single nucleotide variant	NM_001003679.3(LEPR):c.2397T>G (p.Asp799Glu)	3953	LEPR	RCV000327637|RCV000382241	MedGen:CN239457|MONDO:MONDO:0013992,MedGen:C3554225,OMIM:614963,Orphanet:179494	Monogenic Non-Syndromic Obesity|Leptin receptor deficiency	germline	GRCh37	1	66085612	66085612
obesity	single nucleotide variant	NM_002303.5(LEPR):c.2698A>G (p.Ile900Val)	3953	LEPR	RCV000287543|RCV000333192|RCV000445533	MONDO:MONDO:0013992,MedGen:C3554225,OMIM:614963,Orphanet:179494|MedGen:CN239457|MONDO:MONDO:0015967,MedGen:C3888631,Orphanet:183625	Leptin receptor deficiency|Monogenic Non-Syndromic Obesity|Monogenic diabetes	germline;unknown	GRCh37	1	66101898	66101898
obesity	single nucleotide variant	NM_002303.5(LEPR):c.2880C>G (p.Asn960Lys)	3953	LEPR	RCV000030138	Human Phenotype Ontology:HP:0001513,MeSH:D009765,MedGen:C0028754,OMIM:601665,Orphanet:71529	Obesity	germline	GRCh37	1	66102080	66102080
obesity	single nucleotide variant	NM_002303.5(LEPR):c.2970C>G (p.Ile990Met)	3953	LEPR	RCV000293350|RCV000387680	MONDO:MONDO:0013992,MedGen:C3554225,OMIM:614963,Orphanet:179494|MedGen:CN239457	Leptin receptor deficiency|Monogenic Non-Syndromic Obesity	germline	GRCh37	1	66102170	66102170
obesity	single nucleotide variant	NM_002303.5(LEPR):c.3019A>T (p.Ser1007Cys)	3953	LEPR	RCV000348481|RCV000405881|RCV000664073	MONDO:MONDO:0013992,MedGen:C3554225,OMIM:614963,Orphanet:179494|MedGen:CN239457|MONDO:MONDO:0015967,MedGen:C3888631,Orphanet:183625	Leptin receptor deficiency|Monogenic Non-Syndromic Obesity|Monogenic diabetes	germline;unknown	GRCh37	1	66102219	66102219
obesity	single nucleotide variant	NM_002303.5(LEPR):c.3057G>A (p.Pro1019=)	3953	LEPR	RCV000280669|RCV000335664|RCV000516559	MONDO:MONDO:0013992,MedGen:C3554225,OMIM:614963,Orphanet:179494|MedGen:CN239457|MedGen:CN169374	Leptin receptor deficiency|Monogenic Non-Syndromic Obesity|not specified	germline	GRCh37	1	66102257	66102257
obesity	single nucleotide variant	NM_002303.5(LEPR):c.3078T>C (p.Asn1026=)	3953	LEPR	RCV000304846|RCV000397677	MedGen:CN239457|MONDO:MONDO:0013992,MedGen:C3554225,OMIM:614963,Orphanet:179494	Monogenic Non-Syndromic Obesity|Leptin receptor deficiency	germline	GRCh37	1	66102278	66102278
obesity	single nucleotide variant	NM_002303.5(LEPR):c.3114A>G (p.Ile1038Met)	3953	LEPR	RCV000359598|RCV000398438	MedGen:CN239457|MONDO:MONDO:0013992,MedGen:C3554225,OMIM:614963,Orphanet:179494	Monogenic Non-Syndromic Obesity|Leptin receptor deficiency	germline	GRCh37	1	66102314	66102314
obesity	single nucleotide variant	NM_002303.5(LEPR):c.3417A>G (p.Ala1139=)	3953	LEPR	RCV000030139|RCV000310429|RCV000365066|RCV000880973	Human Phenotype Ontology:HP:0001513,MeSH:D009765,MedGen:C0028754,OMIM:601665,Orphanet:71529|MONDO:MONDO:0013992,MedGen:C3554225,OMIM:614963,Orphanet:179494|MedGen:CN239457|MedGen:CN517202	Obesity|Leptin receptor deficiency|Monogenic Non-Syndromic Obesity|not provided	germline	GRCh37	1	66102617	66102617
obesity	single nucleotide variant	NM_002303.5(LEPR):c.3423C>T (p.Tyr1141=)	3953	LEPR	RCV000030140	Human Phenotype Ontology:HP:0001513,MeSH:D009765,MedGen:C0028754,OMIM:601665,Orphanet:71529	Obesity	germline	GRCh37	1	66102623	66102623
obesity	single nucleotide variant	NM_002303.5(LEPR):c.3479T>C (p.Met1160Thr)	3953	LEPR	RCV000270437|RCV000325519|RCV000445411	MONDO:MONDO:0013992,MedGen:C3554225,OMIM:614963,Orphanet:179494|MedGen:CN239457|MONDO:MONDO:0015967,MedGen:C3888631,Orphanet:183625	Leptin receptor deficiency|Monogenic Non-Syndromic Obesity|Monogenic diabetes	germline;unknown	GRCh37	1	66102679	66102679
obesity	Insertion	NM_002303.5(LEPR):c.*60_*61insCTTTA	3953	LEPR	RCV000276727|RCV000371311	MedGen:CN239457|MONDO:MONDO:0013992,MedGen:C3554225,OMIM:614963,Orphanet:179494	Monogenic Non-Syndromic Obesity|Leptin receptor deficiency	germline	GRCh37	1	66102755	66102756
obesity	single nucleotide variant	NM_002303.5(LEPR):c.*112T>C	3953	LEPR	RCV000331897|RCV000386391	MedGen:CN239457|MONDO:MONDO:0013992,MedGen:C3554225,OMIM:614963,Orphanet:179494	Monogenic Non-Syndromic Obesity|Leptin receptor deficiency	germline	GRCh37	1	66102810	66102810
obesity	single nucleotide variant	NM_002303.5(LEPR):c.*188A>C	3953	LEPR	RCV000282446|RCV000318844	MONDO:MONDO:0013992,MedGen:C3554225,OMIM:614963,Orphanet:179494|MedGen:CN239457	Leptin receptor deficiency|Monogenic Non-Syndromic Obesity	germline	GRCh37	1	66102886	66102886
obesity	single nucleotide variant	NM_002303.5(LEPR):c.*201C>T	3953	LEPR	RCV000279060|RCV000373522	MONDO:MONDO:0013992,MedGen:C3554225,OMIM:614963,Orphanet:179494|MedGen:CN239457	Leptin receptor deficiency|Monogenic Non-Syndromic Obesity	germline	GRCh37	1	66102899	66102899
obesity	Microsatellite	NM_002303.5(LEPR):c.*362_*363delCA	3953	LEPR	RCV000342499|RCV000378428	MedGen:CN239457|MONDO:MONDO:0013992,MedGen:C3554225,OMIM:614963,Orphanet:179494	Monogenic Non-Syndromic Obesity|Leptin receptor deficiency	germline	GRCh37	1	66103043	66103044
obesity	single nucleotide variant	NM_002303.5(LEPR):c.*403T>C	3953	LEPR	RCV000283917|RCV000339004	MedGen:CN239457|MONDO:MONDO:0013992,MedGen:C3554225,OMIM:614963,Orphanet:179494	Monogenic Non-Syndromic Obesity|Leptin receptor deficiency	germline	GRCh37	1	66103101	66103101
obesity	single nucleotide variant	NM_015100.4(POGZ):c.3638G>A (p.Trp1213Ter)	23126	POGZ	RCV000787971	Human Phenotype Ontology:HP:0001513,MeSH:D009765,MedGen:C0028754,OMIM:601665,Orphanet:71529	Obesity	germline	GRCh37	1	151377873	151377873
obesity	single nucleotide variant	NC_000002.12:g.634905T>C	-1	-	RCV001007461	Human Phenotype Ontology:HP:0001513,MeSH:D009765,MedGen:C0028754,OMIM:601665,Orphanet:71529	Obesity	unknown	GRCh37	2	634905	634905
obesity	Deletion	NM_020738.4(KIDINS220):c.5079_5080del (p.Asn1693fs)	57498	KIDINS220	RCV000495917	MONDO:MONDO:0015007,MedGen:C4284592,OMIM:617296,Orphanet:521390	Spastic paraplegia, intellectual disability, nystagmus, and obesity	unknown	GRCh37	2	8871086	8871087
obesity	Duplication	NM_020738.4(KIDINS220):c.4520dup (p.Leu1507fs)	57498	KIDINS220	RCV000415551	MONDO:MONDO:0015007,MedGen:C4284592,OMIM:617296,Orphanet:521390	Spastic paraplegia, intellectual disability, nystagmus, and obesity	germline	GRCh37	2	8871645	8871646
obesity	single nucleotide variant	NM_020738.4(KIDINS220):c.4138C>T (p.Gln1380Ter)	57498	KIDINS220	RCV000655952	MONDO:MONDO:0015007,MedGen:C4284592,OMIM:617296,Orphanet:521390	Spastic paraplegia, intellectual disability, nystagmus, and obesity	inherited	GRCh37	2	8872028	8872028
obesity	single nucleotide variant	NM_020738.4(KIDINS220):c.4096C>T (p.Gln1366Ter)	57498	KIDINS220	RCV000415519	MONDO:MONDO:0015007,MedGen:C4284592,OMIM:617296,Orphanet:521390	Spastic paraplegia, intellectual disability, nystagmus, and obesity	germline	GRCh37	2	8872070	8872070
obesity	single nucleotide variant	NM_020738.4(KIDINS220):c.4050G>A (p.Trp1350Ter)	57498	KIDINS220	RCV000415590	MONDO:MONDO:0015007,MedGen:C4284592,OMIM:617296,Orphanet:521390	Spastic paraplegia, intellectual disability, nystagmus, and obesity	germline	GRCh37	2	8873577	8873577
obesity	single nucleotide variant	NM_020738.4(KIDINS220):c.974A>G (p.Asn325Ser)	57498	KIDINS220	RCV000509109	MONDO:MONDO:0015007,MedGen:C4284592,OMIM:617296,Orphanet:521390	Spastic paraplegia, intellectual disability, nystagmus, and obesity	unknown	GRCh37	2	8938357	8938357
obesity	single nucleotide variant	NM_020738.4(KIDINS220):c.299G>A (p.Arg100His)	57498	KIDINS220	RCV000714641	MONDO:MONDO:0015007,MedGen:C4284592,OMIM:617296,Orphanet:521390	Spastic paraplegia, intellectual disability, nystagmus, and obesity	inherited	GRCh37	2	8957755	8957755
obesity	single nucleotide variant	NM_000939.4(POMC):c.*120A>G	5443	POMC	RCV000307847|RCV000364533	Human Phenotype Ontology:HP:0001513,MeSH:D009765,MedGen:C0028754,OMIM:601665,Orphanet:71529|MONDO:MONDO:0012335,MedGen:C1857854,OMIM:609734,Orphanet:71526	Obesity|Proopiomelanocortin deficiency	germline	GRCh37	2	25383830	25383830
obesity	single nucleotide variant	NM_000939.4(POMC):c.*63C>T	5443	POMC	RCV000272308|RCV000329597	Human Phenotype Ontology:HP:0001513,MeSH:D009765,MedGen:C0028754,OMIM:601665,Orphanet:71529|MONDO:MONDO:0012335,MedGen:C1857854,OMIM:609734,Orphanet:71526	Obesity|Proopiomelanocortin deficiency	germline	GRCh37	2	25383887	25383887
obesity	Deletion	NM_000939.4(POMC):c.*28del	5443	POMC	RCV000275874|RCV000367979	MedGen:CN239457|MONDO:MONDO:0012335,MedGen:C1857854,OMIM:609734,Orphanet:71526	Monogenic Non-Syndromic Obesity|Proopiomelanocortin deficiency	germline	GRCh37	2	25383922	25383922
obesity	single nucleotide variant	NM_000939.4(POMC):c.801G>A (p.Glu267=)	5443	POMC	RCV001142521|RCV001142522	MONDO:MONDO:0012335,MedGen:C1857854,OMIM:609734,Orphanet:71526|Human Phenotype Ontology:HP:0001513,MeSH:D009765,MedGen:C0028754,OMIM:601665,Orphanet:71529	Proopiomelanocortin deficiency|Obesity	germline	GRCh37	2	25383953	25383953
obesity	single nucleotide variant	NM_000939.4(POMC):c.706C>G (p.Arg236Gly)	5443	POMC	RCV000014284|RCV000490219|RCV000986596	MedGen:C4016341|MedGen:CN517202|MONDO:MONDO:0012335,MedGen:C1857854,OMIM:609734,Orphanet:71526	Obesity, early-onset, susceptibility to|not provided|Proopiomelanocortin deficiency	germline;unknown	GRCh37	2	25384048	25384048
obesity	single nucleotide variant	NM_000939.4(POMC):c.662A>G (p.Tyr221Cys)	5443	POMC	RCV001142523|RCV001142524	MONDO:MONDO:0012335,MedGen:C1857854,OMIM:609734,Orphanet:71526|Human Phenotype Ontology:HP:0001513,MeSH:D009765,MedGen:C0028754,OMIM:601665,Orphanet:71529	Proopiomelanocortin deficiency|Obesity	germline	GRCh37	2	25384092	25384092
obesity	single nucleotide variant	NM_000939.4(POMC):c.642G>A (p.Glu214=)	5443	POMC	RCV001142525|RCV001142526	Human Phenotype Ontology:HP:0001513,MeSH:D009765,MedGen:C0028754,OMIM:601665,Orphanet:71529|MONDO:MONDO:0012335,MedGen:C1857854,OMIM:609734,Orphanet:71526	Obesity|Proopiomelanocortin deficiency	germline	GRCh37	2	25384112	25384112
obesity	single nucleotide variant	NM_000939.4(POMC):c.641A>G (p.Glu214Gly)	5443	POMC	RCV000192320|RCV000953171|RCV001142527	MedGen:CN169374|MedGen:CN517202|Human Phenotype Ontology:HP:0001513,MeSH:D009765,MedGen:C0028754,OMIM:601665,Orphanet:71529	not specified|not provided|Obesity	germline	GRCh37	2	25384113	25384113
obesity	single nucleotide variant	NM_000939.4(POMC):c.638C>T (p.Ala213Val)	5443	POMC	RCV001137755|RCV001142528	Human Phenotype Ontology:HP:0001513,MeSH:D009765,MedGen:C0028754,OMIM:601665,Orphanet:71529|MONDO:MONDO:0012335,MedGen:C1857854,OMIM:609734,Orphanet:71526	Obesity|Proopiomelanocortin deficiency	germline	GRCh37	2	25384116	25384116
obesity	Duplication	NM_000939.4(POMC):c.599_604dup (p.Gln202_Ala203insArgAla)	5443	POMC	RCV000487385|RCV001263288	MedGen:CN517202|Human Phenotype Ontology:HP:0001000,Human Phenotype Ontology:HP:0007582,Human Phenotype Ontology:HP:0200045,MedGen:C1260926;Human Phenotype Ontology:HP:0001513,MeSH:D009765,MedGen:C0028754,OMIM:601665,Orphanet:71529	not provided|Abnormality of skin pigmentation;Obesity	germline;maternal	GRCh37	2	25384149	25384150
obesity	single nucleotide variant	NM_000939.4(POMC):c.585C>T (p.Ala195=)	5443	POMC	RCV000333276|RCV000371673	Human Phenotype Ontology:HP:0001513,MeSH:D009765,MedGen:C0028754,OMIM:601665,Orphanet:71529|MONDO:MONDO:0012335,MedGen:C1857854,OMIM:609734,Orphanet:71526	Obesity|Proopiomelanocortin deficiency	germline	GRCh37	2	25384169	25384169
obesity	single nucleotide variant	NM_000939.4(POMC):c.498C>T (p.Asp166=)	5443	POMC	RCV001137756|RCV001137757	MONDO:MONDO:0012335,MedGen:C1857854,OMIM:609734,Orphanet:71526|Human Phenotype Ontology:HP:0001513,MeSH:D009765,MedGen:C0028754,OMIM:601665,Orphanet:71529	Proopiomelanocortin deficiency|Obesity	germline	GRCh37	2	25384256	25384256
obesity	single nucleotide variant	NM_000939.4(POMC):c.491C>T (p.Ala164Val)	5443	POMC	RCV001137758|RCV001137759	Human Phenotype Ontology:HP:0001513,MeSH:D009765,MedGen:C0028754,OMIM:601665,Orphanet:71529|MONDO:MONDO:0012335,MedGen:C1857854,OMIM:609734,Orphanet:71526	Obesity|Proopiomelanocortin deficiency	germline	GRCh37	2	25384263	25384263
obesity	single nucleotide variant	NM_000939.4(POMC):c.474G>T (p.Lys158Asn)	5443	POMC	RCV000279476|RCV000319956	MONDO:MONDO:0012335,MedGen:C1857854,OMIM:609734,Orphanet:71526|Human Phenotype Ontology:HP:0001513,MeSH:D009765,MedGen:C0028754,OMIM:601665,Orphanet:71529	Proopiomelanocortin deficiency|Obesity	germline	GRCh37	2	25384280	25384280
obesity	single nucleotide variant	NM_000939.4(POMC):c.429C>G (p.His143Gln)	5443	POMC	RCV000522801|RCV001139995|RCV001139996	MedGen:CN517202|Human Phenotype Ontology:HP:0001513,MeSH:D009765,MedGen:C0028754,OMIM:601665,Orphanet:71529|MONDO:MONDO:0012335,MedGen:C1857854,OMIM:609734,Orphanet:71526	not provided|Obesity|Proopiomelanocortin deficiency	germline	GRCh37	2	25384325	25384325
obesity	single nucleotide variant	NM_000939.4(POMC):c.394C>G (p.Pro132Ala)	5443	POMC	RCV001139997|RCV001139998	MONDO:MONDO:0012335,MedGen:C1857854,OMIM:609734,Orphanet:71526|Human Phenotype Ontology:HP:0001513,MeSH:D009765,MedGen:C0028754,OMIM:601665,Orphanet:71529	Proopiomelanocortin deficiency|Obesity	germline	GRCh37	2	25384360	25384360
obesity	single nucleotide variant	NM_000939.4(POMC):c.346C>T (p.Leu116=)	5443	POMC	RCV000903366|RCV001139999	MedGen:CN517202|Human Phenotype Ontology:HP:0001513,MeSH:D009765,MedGen:C0028754,OMIM:601665,Orphanet:71529	not provided|Obesity	germline	GRCh37	2	25384408	25384408
obesity	Microsatellite	NM_000939.4(POMC):c.280_288AGCAGCGGC[3] (p.94_96SSG[3])	5443	POMC	RCV000194292|RCV000284681|RCV000376949	MedGen:CN169374|MedGen:CN239457|MONDO:MONDO:0012335,MedGen:C1857854,OMIM:609734,Orphanet:71526	not specified|Monogenic Non-Syndromic Obesity|Proopiomelanocortin deficiency	germline	GRCh37	2	25384456	25384457
obesity	Insertion	NM_001035256.2(POMC):c.297_298ins90 (p.?)	5443	POMC	RCV000723324	Human Phenotype Ontology:HP:0001513,MeSH:D009765,MedGen:C0028754,OMIM:601665,Orphanet:71529	Obesity	germline	GRCh37	2	25384456	25384457
obesity	single nucleotide variant	NM_000939.4(POMC):c.283A>G (p.Ser95Gly)	5443	POMC	RCV001140000|RCV001140001	MONDO:MONDO:0012335,MedGen:C1857854,OMIM:609734,Orphanet:71526|Human Phenotype Ontology:HP:0001513,MeSH:D009765,MedGen:C0028754,OMIM:601665,Orphanet:71529	Proopiomelanocortin deficiency|Obesity	germline	GRCh37	2	25384471	25384471
obesity	single nucleotide variant	NM_000939.4(POMC):c.282C>T (p.Ser94=)	5443	POMC	RCV000341979|RCV000404440	MONDO:MONDO:0012335,MedGen:C1857854,OMIM:609734,Orphanet:71526|Human Phenotype Ontology:HP:0001513,MeSH:D009765,MedGen:C0028754,OMIM:601665,Orphanet:71529	Proopiomelanocortin deficiency|Obesity	germline	GRCh37	2	25384472	25384472
obesity	single nucleotide variant	NM_000939.4(POMC):c.261C>A (p.Phe87Leu)	5443	POMC	RCV000882548|RCV001140754|RCV001140755	MedGen:CN517202|Human Phenotype Ontology:HP:0001513,MeSH:D009765,MedGen:C0028754,OMIM:601665,Orphanet:71529|MONDO:MONDO:0012335,MedGen:C1857854,OMIM:609734,Orphanet:71526	not provided|Obesity|Proopiomelanocortin deficiency	germline	GRCh37	2	25384493	25384493
obesity	single nucleotide variant	NM_000939.4(POMC):c.158A>G (p.Asp53Gly)	5443	POMC	RCV000288152|RCV000345346|RCV000902149	MONDO:MONDO:0012335,MedGen:C1857854,OMIM:609734,Orphanet:71526|Human Phenotype Ontology:HP:0001513,MeSH:D009765,MedGen:C0028754,OMIM:601665,Orphanet:71529|MedGen:CN517202	Proopiomelanocortin deficiency|Obesity|not provided	germline	GRCh37	2	25384596	25384596
obesity	single nucleotide variant	NM_000939.4(POMC):c.116C>T (p.Thr39Met)	5443	POMC	RCV001140756|RCV001140757	Human Phenotype Ontology:HP:0001513,MeSH:D009765,MedGen:C0028754,OMIM:601665,Orphanet:71529|MONDO:MONDO:0012335,MedGen:C1857854,OMIM:609734,Orphanet:71526	Obesity|Proopiomelanocortin deficiency	germline	GRCh37	2	25387526	25387526
obesity	single nucleotide variant	NM_000939.4(POMC):c.26C>T (p.Ser9Leu)	5443	POMC	RCV001263289	Human Phenotype Ontology:HP:0001000,Human Phenotype Ontology:HP:0007582,Human Phenotype Ontology:HP:0200045,MedGen:C1260926;Human Phenotype Ontology:HP:0001513,MeSH:D009765,MedGen:C0028754,OMIM:601665,Orphanet:71529	Abnormality of skin pigmentation;Obesity	germline	GRCh37	2	25387616	25387616
obesity	single nucleotide variant	NM_000939.4(POMC):c.18C>T (p.Cys6=)	5443	POMC	RCV000310805|RCV000394433|RCV000948593	MONDO:MONDO:0012335,MedGen:C1857854,OMIM:609734,Orphanet:71526|Human Phenotype Ontology:HP:0001513,MeSH:D009765,MedGen:C0028754,OMIM:601665,Orphanet:71529|MedGen:CN517202	Proopiomelanocortin deficiency|Obesity|not provided	germline	GRCh37	2	25387624	25387624
obesity	single nucleotide variant	NM_000939.4(POMC):c.4C>T (p.Pro2Ser)	5443	POMC	RCV000367787|RCV000399903	MONDO:MONDO:0012335,MedGen:C1857854,OMIM:609734,Orphanet:71526|Human Phenotype Ontology:HP:0001513,MeSH:D009765,MedGen:C0028754,OMIM:601665,Orphanet:71529	Proopiomelanocortin deficiency|Obesity	germline	GRCh37	2	25387638	25387638
obesity	single nucleotide variant	NM_000939.4(POMC):c.-20-904T>C	5443	POMC	RCV000314386|RCV000371122	Human Phenotype Ontology:HP:0001513,MeSH:D009765,MedGen:C0028754,OMIM:601665,Orphanet:71529|MONDO:MONDO:0012335,MedGen:C1857854,OMIM:609734,Orphanet:71526	Obesity|Proopiomelanocortin deficiency	germline	GRCh37	2	25388565	25388565
obesity	single nucleotide variant	NM_000939.4(POMC):c.-20-906C>T	5443	POMC	RCV000260320|RCV000317819	Human Phenotype Ontology:HP:0001513,MeSH:D009765,MedGen:C0028754,OMIM:601665,Orphanet:71529|MONDO:MONDO:0012335,MedGen:C1857854,OMIM:609734,Orphanet:71526	Obesity|Proopiomelanocortin deficiency	germline	GRCh37	2	25388567	25388567
obesity	single nucleotide variant	NM_001035256.2(POMC):c.-203A>G	5443	POMC	RCV000262838|RCV000356179	Human Phenotype Ontology:HP:0001513,MeSH:D009765,MedGen:C0028754,OMIM:601665,Orphanet:71529|MONDO:MONDO:0012335,MedGen:C1857854,OMIM:609734,Orphanet:71526	Obesity|Proopiomelanocortin deficiency	germline	GRCh37	2	25391499	25391499
obesity	single nucleotide variant	NM_001035256.2(POMC):c.-263C>A	5443	POMC	RCV001137864|RCV001137865	MONDO:MONDO:0012335,MedGen:C1857854,OMIM:609734,Orphanet:71526|Human Phenotype Ontology:HP:0001513,MeSH:D009765,MedGen:C0028754,OMIM:601665,Orphanet:71529	Proopiomelanocortin deficiency|Obesity	germline	GRCh37	2	25391559	25391559
obesity	single nucleotide variant	NM_025133.4(FBXO11):c.188C>G (p.Ser63Ter)	80204	FBXO11	RCV000787970	Human Phenotype Ontology:HP:0001513,MeSH:D009765,MedGen:C0028754,OMIM:601665,Orphanet:71529	Obesity	germline	GRCh37	2	48066560	48066560
obesity	single nucleotide variant	NM_001330078.2(NRXN1):c.3499C>T (p.Arg1167Ter)	9378	NRXN1	RCV000522614|RCV000787967	MedGen:CN517202|Human Phenotype Ontology:HP:0001513,MeSH:D009765,MedGen:C0028754,OMIM:601665,Orphanet:71529	not provided|Obesity	germline	GRCh37	2	50463974	50463974
obesity	Deletion	NM_003466.4(PAX8):c.1011del (p.Val339fs)	7849	PAX8	RCV000735297	Human Phenotype Ontology:HP:0010808,MedGen:C0241442;Human Phenotype Ontology:HP:0000821,Human Phenotype Ontology:HP:0003222,Human Phenotype Ontology:HP:0008203,MONDO:MONDO:0005420,MedGen:C0020676,Orphanet:181396;Human Phenotype Ontology:HP:0001513,MeSH:D009765,MedGen:C0028754,OMIM:601665,Orphanet:71529;Human Phenotype Ontology:HP:0005352,MedGen:C4025208;Human Phenotype Ontology:HP:0002721,Human P…	Protruding tongue;Hypothyroidism;Obesity;Severe T-cell immunodeficiency;Immunodeficiency	germline	GRCh37	2	113993047	113993047
obesity	Microsatellite	NM_001165963.4(SCN1A):c.971_973ATT[1] (p.Tyr325del)	6323	SCN1A	RCV000599280|RCV000626774	MedGen:CN517202|Human Phenotype Ontology:HP:0000730,Human Phenotype Ontology:HP:0001249,Human Phenotype Ontology:HP:0001267,Human Phenotype Ontology:HP:0001286,Human Phenotype Ontology:HP:0002122,Human Phenotype Ontology:HP:0002192,Human Phenotype Ontology:HP:0002316,Human Phenotype Ontology:HP:0002382,Human Phenotype Ontology:HP:0002386,Human Phenotype Ontology:HP:0002402,Human Phenotype Ontolog…	not provided|Intellectual disability;Seizures;Obesity	germline;unknown	GRCh37	2	166905448	166905450
obesity	single nucleotide variant	NM_152384.3(BBS5):c.619-1G>C	129880	BBS5	RCV001002882|RCV001073435|RCV001090460|RCV001195902	MONDO:MONDO:0015229,MedGen:C0752166,OMIM:PS209900,Orphanet:110|Human Phenotype Ontology:HP:0000556,Human Phenotype Ontology:HP:0007736,Human Phenotype Ontology:HP:0007910,Human Phenotype Ontology:HP:0007974,Human Phenotype Ontology:HP:0007982,MONDO:MONDO:0019118,MeSH:D058499,MedGen:C0854723,Orphanet:71862|MedGen:CN517202|Human Phenotype Ontology:HP:0006034,Human Phenotype Ontology:HP:0006046,Huma…	Bardet-Biedl syndrome|Retinal dystrophy|not provided|Polydactyly;Obesity;Global developmental delay;Abnormal facial shape	germline;inherited	GRCh37	2	170354136	170354136
obesity	single nucleotide variant	NM_000817.3(GAD1):c.92C>T (p.Thr31Ile)	2571	GAD1	RCV001196808	Human Phenotype Ontology:HP:0001513,MeSH:D009765,MedGen:C0028754,OMIM:601665,Orphanet:71529;Human Phenotype Ontology:HP:0002267,MedGen:C1740801;Human Phenotype Ontology:HP:0001182,Human Phenotype Ontology:HP:0005795,Human Phenotype Ontology:HP:0005800,Human Phenotype Ontology:HP:0006032,Human Phenotype Ontology:HP:0006080,Human Phenotype Ontology:HP:0006098,Human Phenotype Ontology:HP:0006111,Hum…	Obesity;Exaggerated startle response;Tapered finger;Mild global developmental delay;Spastic diplegia	germline	GRCh37	2	171678606	171678606
obesity	single nucleotide variant	NM_016362.5(GHRL):c.269A>T (p.Gln90Leu)	51738	GHRL	RCV000023422	Human Phenotype Ontology:HP:0001513,MeSH:D009765,MedGen:C0028754,OMIM:601665,Orphanet:71529	Obesity	germline	GRCh37	3	10328453	10328453
obesity	single nucleotide variant	NM_016362.5(GHRL):c.214C>A (p.Leu72Met)	51738	GHRL	RCV000005365|RCV000005366	MedGen:C4016925|MedGen:C2676079	Obesity, age at onset of|Metabolic syndrome, susceptibility to	germline	GRCh37	3	10331457	10331457
obesity	single nucleotide variant	NM_016362.5(GHRL):c.152G>A (p.Arg51Gln)	51738	GHRL	RCV000005364|RCV000033194	MedGen:C2676079|Human Phenotype Ontology:HP:0001513,MeSH:D009765,MedGen:C0028754,OMIM:601665,Orphanet:71529	Metabolic syndrome, susceptibility to|Obesity	germline	GRCh37	3	10331519	10331519
obesity	single nucleotide variant	NM_015869.4(PPARG):c.-22C>T	5468	PPARG	RCV000314822|RCV000349714|RCV000393087	Human Phenotype Ontology:HP:0001513,MeSH:D009765,MedGen:C0028754,OMIM:601665,Orphanet:71529|MedGen:C4016738|MONDO:MONDO:0011448,MedGen:C1720861,OMIM:604367,Orphanet:79083	Obesity|Diabetes Mellitus, Noninsulin-Dependent, with Acanthosis Nigricans and Hypertension|Familial partial lipodystrophy 3	germline	GRCh37	3	12393070	12393070
obesity	single nucleotide variant	NM_015869.4(PPARG):c.34C>G (p.Pro12Ala)	5468	PPARG	RCV000118044|RCV000300998|RCV000336176|RCV000406618	MedGen:CN169374|MedGen:C4016738|MONDO:MONDO:0011448,MedGen:C1720861,OMIM:604367,Orphanet:79083|Human Phenotype Ontology:HP:0001513,MeSH:D009765,MedGen:C0028754,OMIM:601665,Orphanet:71529	not specified|Diabetes Mellitus, Noninsulin-Dependent, with Acanthosis Nigricans and Hypertension|Familial partial lipodystrophy 3|Obesity	germline	GRCh37	3	12393125	12393125
obesity	single nucleotide variant	NM_001354669.1(PPARG):c.-400C>G	5468	PPARG	RCV000008604|RCV000008605|RCV000008606|RCV000008607	|||	Diabetes mellitus, noninsulin-dependent, modifier of|Obesity, modifier of|Body mass index, modifier of|Intimal medial thickness of internal carotid artery, modifier of	germline	GRCh37	3	12421238	12421238
obesity	Deletion	NM_138711.6(PPARG):c.46_58del (p.Ser17fs)	5468	PPARG	RCV001195982	Human Phenotype Ontology:HP:0000855,MedGen:C0021655;Human Phenotype Ontology:HP:0001513,MeSH:D009765,MedGen:C0028754,OMIM:601665,Orphanet:71529;Human Phenotype Ontology:HP:0000956,Human Phenotype Ontology:HP:0007498,Human Phenotype Ontology:HP:0007518,Human Phenotype Ontology:HP:0007591,MONDO:MONDO:0007035,MeSH:D000052,MedGen:C0000889,OMIM:100600;Human Phenotype Ontology:HP:0004924,MedGen:C1847425	Insulin resistance;Obesity;Acanthosis nigricans;Abnormal oral glucose tolerance	germline	GRCh37	3	12421251	12421263
obesity	single nucleotide variant	NM_138712.5(PPARG):c.56A>C (p.Asp19Ala)	5468	PPARG	RCV001147496|RCV001147497|RCV001150848	MedGen:C4016738|Human Phenotype Ontology:HP:0001513,MeSH:D009765,MedGen:C0028754,OMIM:601665,Orphanet:71529|MONDO:MONDO:0011448,MedGen:C1720861,OMIM:604367,Orphanet:79083	Diabetes Mellitus, Noninsulin-Dependent, with Acanthosis Nigricans and Hypertension|Obesity|Familial partial lipodystrophy 3	germline	GRCh37	3	12421266	12421266
obesity	single nucleotide variant	NM_015869.4(PPARG):c.235G>A (p.Glu79Lys)	5468	PPARG	RCV000501246|RCV001150849|RCV001150850|RCV001150851	MedGen:CN169374|MedGen:C4016738|MONDO:MONDO:0011448,MedGen:C1720861,OMIM:604367,Orphanet:79083|Human Phenotype Ontology:HP:0001513,MeSH:D009765,MedGen:C0028754,OMIM:601665,Orphanet:71529	not specified|Diabetes Mellitus, Noninsulin-Dependent, with Acanthosis Nigricans and Hypertension|Familial partial lipodystrophy 3|Obesity	germline	GRCh37	3	12421355	12421355
obesity	single nucleotide variant	NM_015869.4(PPARG):c.240C>T (p.Asp80=)	5468	PPARG	RCV000302386|RCV000355787|RCV000403079|RCV000909551	MONDO:MONDO:0011448,MedGen:C1720861,OMIM:604367,Orphanet:79083|Human Phenotype Ontology:HP:0001513,MeSH:D009765,MedGen:C0028754,OMIM:601665,Orphanet:71529|MedGen:C4016738|MedGen:CN517202	Familial partial lipodystrophy 3|Obesity|Diabetes Mellitus, Noninsulin-Dependent, with Acanthosis Nigricans and Hypertension|not provided	germline	GRCh37	3	12421360	12421360
obesity	single nucleotide variant	NM_015869.4(PPARG):c.288C>T (p.Asp96=)	5468	PPARG	RCV000267102|RCV000326985|RCV000361648	MONDO:MONDO:0011448,MedGen:C1720861,OMIM:604367,Orphanet:79083|Human Phenotype Ontology:HP:0001513,MeSH:D009765,MedGen:C0028754,OMIM:601665,Orphanet:71529|MedGen:C4016738	Familial partial lipodystrophy 3|Obesity|Diabetes Mellitus, Noninsulin-Dependent, with Acanthosis Nigricans and Hypertension	germline	GRCh37	3	12421408	12421408
obesity	single nucleotide variant	NM_001354669.1(PPARG):c.-180C>A	5468	PPARG	RCV000008603	MONDO:MONDO:0005139,MedGen:C0028756	Morbid obesity	germline	GRCh37	3	12422848	12422848
obesity	single nucleotide variant	NM_015869.4(PPARG):c.438T>C (p.Ala146=)	5468	PPARG	RCV000273150|RCV000328275|RCV000362999|RCV000502194|RCV000923770	Human Phenotype Ontology:HP:0001513,MeSH:D009765,MedGen:C0028754,OMIM:601665,Orphanet:71529|MedGen:C4016738|MONDO:MONDO:0011448,MedGen:C1720861,OMIM:604367,Orphanet:79083|MedGen:CN169374|MedGen:CN517202	Obesity|Diabetes Mellitus, Noninsulin-Dependent, with Acanthosis Nigricans and Hypertension|Familial partial lipodystrophy 3|not specified|not provided	germline	GRCh37	3	12422948	12422948
obesity	single nucleotide variant	NM_015869.4(PPARG):c.481-3C>T	5468	PPARG	RCV000292220|RCV000333144|RCV000387450	MONDO:MONDO:0011448,MedGen:C1720861,OMIM:604367,Orphanet:79083|Human Phenotype Ontology:HP:0001513,MeSH:D009765,MedGen:C0028754,OMIM:601665,Orphanet:71529|MedGen:C4016738	Familial partial lipodystrophy 3|Obesity|Diabetes Mellitus, Noninsulin-Dependent, with Acanthosis Nigricans and Hypertension	germline	GRCh37	3	12434110	12434110
obesity	single nucleotide variant	NM_138712.5(PPARG):c.393T>C (p.Gly131=)	5468	PPARG	RCV001146699|RCV001146700|RCV001146701	Human Phenotype Ontology:HP:0001513,MeSH:D009765,MedGen:C0028754,OMIM:601665,Orphanet:71529|MONDO:MONDO:0011448,MedGen:C1720861,OMIM:604367,Orphanet:79083|MedGen:C4016738	Obesity|Familial partial lipodystrophy 3|Diabetes Mellitus, Noninsulin-Dependent, with Acanthosis Nigricans and Hypertension	germline	GRCh37	3	12434115	12434115
obesity	single nucleotide variant	NM_015869.4(PPARG):c.507G>A (p.Leu169=)	5468	PPARG	RCV000280305|RCV000335409|RCV000387635|RCV000961123	MONDO:MONDO:0011448,MedGen:C1720861,OMIM:604367,Orphanet:79083|Human Phenotype Ontology:HP:0001513,MeSH:D009765,MedGen:C0028754,OMIM:601665,Orphanet:71529|MedGen:C4016738|MedGen:CN517202	Familial partial lipodystrophy 3|Obesity|Diabetes Mellitus, Noninsulin-Dependent, with Acanthosis Nigricans and Hypertension|not provided	germline	GRCh37	3	12434139	12434139
obesity	single nucleotide variant	NM_138712.5(PPARG):c.431A>G (p.Asp144Gly)	5468	PPARG	RCV001146702|RCV001146703|RCV001147602	Human Phenotype Ontology:HP:0001513,MeSH:D009765,MedGen:C0028754,OMIM:601665,Orphanet:71529|MedGen:C4016738|MONDO:MONDO:0011448,MedGen:C1720861,OMIM:604367,Orphanet:79083	Obesity|Diabetes Mellitus, Noninsulin-Dependent, with Acanthosis Nigricans and Hypertension|Familial partial lipodystrophy 3	germline	GRCh37	3	12434153	12434153
obesity	single nucleotide variant	NM_138712.5(PPARG):c.629G>A (p.Arg210Gln)	5468	PPARG	RCV001148104|RCV001148105|RCV001148106	MedGen:C4016738|Human Phenotype Ontology:HP:0001513,MeSH:D009765,MedGen:C0028754,OMIM:601665,Orphanet:71529|MONDO:MONDO:0011448,MedGen:C1720861,OMIM:604367,Orphanet:79083	Diabetes Mellitus, Noninsulin-Dependent, with Acanthosis Nigricans and Hypertension|Obesity|Familial partial lipodystrophy 3	germline	GRCh37	3	12447480	12447480
obesity	single nucleotide variant	NM_015869.4(PPARG):c.891C>G (p.Pro297=)	5468	PPARG	RCV000306988|RCV000341948|RCV000407637|RCV000894725	MONDO:MONDO:0011448,MedGen:C1720861,OMIM:604367,Orphanet:79083|MedGen:C4016738|Human Phenotype Ontology:HP:0001513,MeSH:D009765,MedGen:C0028754,OMIM:601665,Orphanet:71529|MedGen:CN517202	Familial partial lipodystrophy 3|Diabetes Mellitus, Noninsulin-Dependent, with Acanthosis Nigricans and Hypertension|Obesity|not provided	germline	GRCh37	3	12458274	12458274
obesity	single nucleotide variant	NM_015869.4(PPARG):c.1206C>A (p.Phe402Leu)	5468	PPARG	RCV000265474|RCV000301823|RCV000364024	Human Phenotype Ontology:HP:0001513,MeSH:D009765,MedGen:C0028754,OMIM:601665,Orphanet:71529|MONDO:MONDO:0011448,MedGen:C1720861,OMIM:604367,Orphanet:79083|MedGen:C4016738	Obesity|Familial partial lipodystrophy 3|Diabetes Mellitus, Noninsulin-Dependent, with Acanthosis Nigricans and Hypertension	germline	GRCh37	3	12458589	12458589
obesity	single nucleotide variant	NM_138712.5(PPARG):c.1224A>G (p.Gln408=)	5468	PPARG	RCV001149659|RCV001149660|RCV001149661	Human Phenotype Ontology:HP:0001513,MeSH:D009765,MedGen:C0028754,OMIM:601665,Orphanet:71529|MONDO:MONDO:0011448,MedGen:C1720861,OMIM:604367,Orphanet:79083|MedGen:C4016738	Obesity|Familial partial lipodystrophy 3|Diabetes Mellitus, Noninsulin-Dependent, with Acanthosis Nigricans and Hypertension	germline	GRCh37	3	12475440	12475440
obesity	single nucleotide variant	NM_015869.4(PPARG):c.1371A>G (p.Ser457=)	5468	PPARG	RCV000261822|RCV000316932|RCV000356629|RCV000961124	MedGen:C4016738|MONDO:MONDO:0011448,MedGen:C1720861,OMIM:604367,Orphanet:79083|Human Phenotype Ontology:HP:0001513,MeSH:D009765,MedGen:C0028754,OMIM:601665,Orphanet:71529|MedGen:CN517202	Diabetes Mellitus, Noninsulin-Dependent, with Acanthosis Nigricans and Hypertension|Familial partial lipodystrophy 3|Obesity|not provided	germline	GRCh37	3	12475497	12475497
obesity	single nucleotide variant	NM_015869.4(PPARG):c.1431C>T (p.His477=)	5468	PPARG	RCV000008615|RCV000118043|RCV000276900|RCV000331945|RCV000371595	MONDO:MONDO:0024498,MedGen:C2750850,OMIM:137800|MedGen:CN169374|MedGen:C4016738|MONDO:MONDO:0011448,MedGen:C1720861,OMIM:604367,Orphanet:79083|Human Phenotype Ontology:HP:0001513,MeSH:D009765,MedGen:C0028754,OMIM:601665,Orphanet:71529	Glioma susceptibility 1|not specified|Diabetes Mellitus, Noninsulin-Dependent, with Acanthosis Nigricans and Hypertension|Familial partial lipodystrophy 3|Obesity	germline	GRCh37	3	12475557	12475557
obesity	single nucleotide variant	NM_015869.4(PPARG):c.1452C>T (p.Ile484=)	5468	PPARG	RCV000292260|RCV000328315|RCV000386587|RCV000885978	MedGen:C4016738|Human Phenotype Ontology:HP:0001513,MeSH:D009765,MedGen:C0028754,OMIM:601665,Orphanet:71529|MONDO:MONDO:0011448,MedGen:C1720861,OMIM:604367,Orphanet:79083|MedGen:CN517202	Diabetes Mellitus, Noninsulin-Dependent, with Acanthosis Nigricans and Hypertension|Obesity|Familial partial lipodystrophy 3|not provided	germline	GRCh37	3	12475578	12475578
obesity	single nucleotide variant	NM_015869.4(PPARG):c.1484C>T (p.Pro495Leu)	5468	PPARG	RCV000008612|RCV000288354|RCV000382908|RCV001248978	MONDO:MONDO:0011448,MedGen:C1720861,OMIM:604367,Orphanet:79083|MedGen:C4016738|Human Phenotype Ontology:HP:0001513,MeSH:D009765,MedGen:C0028754,OMIM:601665,Orphanet:71529|Human Phenotype Ontology:HP:0009125,MONDO:MONDO:0006573,MedGen:C0023787	Familial partial lipodystrophy 3|Diabetes Mellitus, Noninsulin-Dependent, with Acanthosis Nigricans and Hypertension|Obesity|Lipodystrophy (disease)	germline	GRCh37	3	12475610	12475610
obesity	single nucleotide variant	NM_015869.4(PPARG):c.1509C>T (p.Asp503=)	5468	PPARG	RCV000285072|RCV000339953|RCV000399303	Human Phenotype Ontology:HP:0001513,MeSH:D009765,MedGen:C0028754,OMIM:601665,Orphanet:71529|MedGen:C4016738|MONDO:MONDO:0011448,MedGen:C1720861,OMIM:604367,Orphanet:79083	Obesity|Diabetes Mellitus, Noninsulin-Dependent, with Acanthosis Nigricans and Hypertension|Familial partial lipodystrophy 3	germline	GRCh37	3	12475635	12475635
obesity	single nucleotide variant	NM_032898.5(CEP19):c.232C>T (p.Arg78Ter)	84984	CEP19	RCV000106311|RCV001208623	MONDO:MONDO:0014309,MedGen:C3810324,OMIM:615703,Orphanet:397615|MedGen:CN517202	Morbid obesity and spermatogenic failure|not provided	germline	GRCh37	3	196434682	196434682
obesity	copy number gain	GRCh37/hg19 5p14.3-14.2(chr5:22308420-24492723)	-1	CDH10;CDH12;PRDM9;C5orf17	RCV000626556	Human Phenotype Ontology:HP:0001168,Human Phenotype Ontology:HP:0005771,Human Phenotype Ontology:HP:0006087,Human Phenotype Ontology:HP:0006126,Human Phenotype Ontology:HP:0009803,MedGen:C0877165;Human Phenotype Ontology:HP:0001852,MedGen:C1840069;Human Phenotype Ontology:HP:0000754,Human Phenotype Ontology:HP:0001255,Human Phenotype Ontology:HP:0001263,Human Phenotype Ontology:HP:0001277,Human P…	Short phalanx of finger;Sandal gap;Global developmental delay;Hypermetropia;Obesity	unknown	GRCh37	5	22308420	24492723
obesity	single nucleotide variant	NM_004291.4(CARTPT):c.183G>C (p.Leu61Phe)	9607	CARTPT	RCV000023199	Human Phenotype Ontology:HP:0001513,MeSH:D009765,MedGen:C0028754,OMIM:601665,Orphanet:71529	Obesity	germline	GRCh37	5	71015730	71015730
obesity	single nucleotide variant	NM_000439.5(PCSK1):c.*2288A>G	5122	PCSK1	RCV000298594|RCV000342865	MONDO:MONDO:0010961,MedGen:C1833053,OMIM:600955,Orphanet:71528|MedGen:CN239457	Proprotein convertase 1/3 deficiency|Monogenic Non-Syndromic Obesity	germline	GRCh37	5	95726417	95726417
obesity	single nucleotide variant	NM_000439.5(PCSK1):c.*2166C>T	5122	PCSK1	RCV000353213|RCV000397671	MedGen:CN239457|MONDO:MONDO:0010961,MedGen:C1833053,OMIM:600955,Orphanet:71528	Monogenic Non-Syndromic Obesity|Proprotein convertase 1/3 deficiency	germline	GRCh37	5	95726539	95726539
obesity	single nucleotide variant	NM_000439.5(PCSK1):c.*2019A>G	5122	PCSK1	RCV000299659|RCV000368351	MedGen:CN239457|MONDO:MONDO:0010961,MedGen:C1833053,OMIM:600955,Orphanet:71528	Monogenic Non-Syndromic Obesity|Proprotein convertase 1/3 deficiency	germline	GRCh37	5	95726686	95726686
obesity	single nucleotide variant	NM_000439.5(PCSK1):c.*1912G>A	5122	PCSK1	RCV000274002|RCV000333819	MONDO:MONDO:0010961,MedGen:C1833053,OMIM:600955,Orphanet:71528|MedGen:CN239457	Proprotein convertase 1/3 deficiency|Monogenic Non-Syndromic Obesity	germline	GRCh37	5	95726793	95726793
obesity	single nucleotide variant	NM_000439.5(PCSK1):c.*1854T>A	5122	PCSK1	RCV000270498|RCV000369701	MedGen:CN239457|MONDO:MONDO:0010961,MedGen:C1833053,OMIM:600955,Orphanet:71528	Monogenic Non-Syndromic Obesity|Proprotein convertase 1/3 deficiency	germline	GRCh37	5	95726851	95726851
obesity	single nucleotide variant	NM_000439.5(PCSK1):c.*1842G>A	5122	PCSK1	RCV000325675|RCV000384857	MONDO:MONDO:0010961,MedGen:C1833053,OMIM:600955,Orphanet:71528|MedGen:CN239457	Proprotein convertase 1/3 deficiency|Monogenic Non-Syndromic Obesity	germline	GRCh37	5	95726863	95726863
obesity	single nucleotide variant	NM_000439.5(PCSK1):c.*1733G>A	5122	PCSK1	RCV000290620|RCV000322249	MedGen:CN239457|MONDO:MONDO:0010961,MedGen:C1833053,OMIM:600955,Orphanet:71528	Monogenic Non-Syndromic Obesity|Proprotein convertase 1/3 deficiency	germline	GRCh37	5	95726972	95726972
obesity	single nucleotide variant	NM_000439.5(PCSK1):c.*1571A>G	5122	PCSK1	RCV000285319|RCV000376944	MONDO:MONDO:0010961,MedGen:C1833053,OMIM:600955,Orphanet:71528|MedGen:CN239457	Proprotein convertase 1/3 deficiency|Monogenic Non-Syndromic Obesity	germline	GRCh37	5	95727134	95727134
obesity	single nucleotide variant	NM_000439.5(PCSK1):c.*1530T>C	5122	PCSK1	RCV000342580|RCV000405998	MedGen:CN239457|MONDO:MONDO:0010961,MedGen:C1833053,OMIM:600955,Orphanet:71528	Monogenic Non-Syndromic Obesity|Proprotein convertase 1/3 deficiency	germline	GRCh37	5	95727175	95727175
obesity	single nucleotide variant	NM_000439.5(PCSK1):c.*1443C>T	5122	PCSK1	RCV000279298|RCV000336741	MedGen:CN239457|MONDO:MONDO:0010961,MedGen:C1833053,OMIM:600955,Orphanet:71528	Monogenic Non-Syndromic Obesity|Proprotein convertase 1/3 deficiency	germline	GRCh37	5	95727262	95727262
obesity	single nucleotide variant	NM_000439.5(PCSK1):c.*1414A>C	5122	PCSK1	RCV000310993|RCV000395776	MONDO:MONDO:0010961,MedGen:C1833053,OMIM:600955,Orphanet:71528|MedGen:CN239457	Proprotein convertase 1/3 deficiency|Monogenic Non-Syndromic Obesity	germline	GRCh37	5	95727291	95727291
obesity	single nucleotide variant	NM_000439.5(PCSK1):c.*1401C>T	5122	PCSK1	RCV000370187|RCV000395767	MedGen:CN239457|MONDO:MONDO:0010961,MedGen:C1833053,OMIM:600955,Orphanet:71528	Monogenic Non-Syndromic Obesity|Proprotein convertase 1/3 deficiency	germline	GRCh37	5	95727304	95727304
obesity	single nucleotide variant	NM_000439.5(PCSK1):c.*1333A>T	5122	PCSK1	RCV000307358|RCV000364374	MedGen:CN239457|MONDO:MONDO:0010961,MedGen:C1833053,OMIM:600955,Orphanet:71528	Monogenic Non-Syndromic Obesity|Proprotein convertase 1/3 deficiency	germline	GRCh37	5	95727372	95727372
obesity	single nucleotide variant	NM_000439.5(PCSK1):c.*1232G>A	5122	PCSK1	RCV000272141|RCV000329524	MedGen:CN239457|MONDO:MONDO:0010961,MedGen:C1833053,OMIM:600955,Orphanet:71528	Monogenic Non-Syndromic Obesity|Proprotein convertase 1/3 deficiency	germline	GRCh37	5	95727473	95727473
obesity	single nucleotide variant	NM_000439.5(PCSK1):c.*1231C>T	5122	PCSK1	RCV000266215|RCV000358567	MONDO:MONDO:0010961,MedGen:C1833053,OMIM:600955,Orphanet:71528|MedGen:CN239457	Proprotein convertase 1/3 deficiency|Monogenic Non-Syndromic Obesity	germline	GRCh37	5	95727474	95727474
obesity	single nucleotide variant	NM_000439.5(PCSK1):c.*1164T>C	5122	PCSK1	RCV000323230|RCV000380223	MedGen:CN239457|MONDO:MONDO:0010961,MedGen:C1833053,OMIM:600955,Orphanet:71528	Monogenic Non-Syndromic Obesity|Proprotein convertase 1/3 deficiency	germline	GRCh37	5	95727541	95727541
obesity	single nucleotide variant	NM_000439.5(PCSK1):c.*1097C>A	5122	PCSK1	RCV000259909|RCV000317430	MedGen:CN239457|MONDO:MONDO:0010961,MedGen:C1833053,OMIM:600955,Orphanet:71528	Monogenic Non-Syndromic Obesity|Proprotein convertase 1/3 deficiency	germline	GRCh37	5	95727608	95727608
obesity	single nucleotide variant	NM_000439.5(PCSK1):c.*1041T>A	5122	PCSK1	RCV000282367|RCV000374499	MONDO:MONDO:0010961,MedGen:C1833053,OMIM:600955,Orphanet:71528|MedGen:CN239457	Proprotein convertase 1/3 deficiency|Monogenic Non-Syndromic Obesity	germline	GRCh37	5	95727664	95727664
obesity	single nucleotide variant	NM_000439.5(PCSK1):c.*905T>C	5122	PCSK1	RCV000349069|RCV000387259	MONDO:MONDO:0010961,MedGen:C1833053,OMIM:600955,Orphanet:71528|MedGen:CN239457	Proprotein convertase 1/3 deficiency|Monogenic Non-Syndromic Obesity	germline	GRCh37	5	95727800	95727800
obesity	single nucleotide variant	NM_000439.5(PCSK1):c.*837G>A	5122	PCSK1	RCV000294746|RCV000351954	MedGen:CN239457|MONDO:MONDO:0010961,MedGen:C1833053,OMIM:600955,Orphanet:71528	Monogenic Non-Syndromic Obesity|Proprotein convertase 1/3 deficiency	germline	GRCh37	5	95727868	95727868
obesity	Deletion	NM_000439.5(PCSK1):c.*826del	5122	PCSK1	RCV000307625|RCV000406522	MONDO:MONDO:0010961,MedGen:C1833053,OMIM:600955,Orphanet:71528|MedGen:CN239457	Proprotein convertase 1/3 deficiency|Monogenic Non-Syndromic Obesity	germline	GRCh37	5	95727879	95727879
obesity	Duplication	NM_000439.5(PCSK1):c.*737_*739dup	5122	PCSK1	RCV000345988|RCV000395546	MedGen:CN239457|MONDO:MONDO:0010961,MedGen:C1833053,OMIM:600955,Orphanet:71528	Monogenic Non-Syndromic Obesity|Proprotein convertase 1/3 deficiency	germline	GRCh37	5	95727965	95727966
obesity	single nucleotide variant	NM_000439.5(PCSK1):c.*597T>C	5122	PCSK1	RCV000301669|RCV000358756	MONDO:MONDO:0010961,MedGen:C1833053,OMIM:600955,Orphanet:71528|MedGen:CN239457	Proprotein convertase 1/3 deficiency|Monogenic Non-Syndromic Obesity	germline	GRCh37	5	95728108	95728108
obesity	single nucleotide variant	NM_000439.5(PCSK1):c.*471C>G	5122	PCSK1	RCV000266737|RCV000305580	MONDO:MONDO:0010961,MedGen:C1833053,OMIM:600955,Orphanet:71528|MedGen:CN239457	Proprotein convertase 1/3 deficiency|Monogenic Non-Syndromic Obesity	germline	GRCh37	5	95728234	95728234
obesity	single nucleotide variant	NM_000439.5(PCSK1):c.*287A>G	5122	PCSK1	RCV000260656|RCV000353426	MedGen:CN239457|MONDO:MONDO:0010961,MedGen:C1833053,OMIM:600955,Orphanet:71528	Monogenic Non-Syndromic Obesity|Proprotein convertase 1/3 deficiency	germline	GRCh37	5	95728418	95728418
obesity	single nucleotide variant	NM_000439.5(PCSK1):c.*265T>C	5122	PCSK1	RCV000318486|RCV000375391	MedGen:CN239457|MONDO:MONDO:0010961,MedGen:C1833053,OMIM:600955,Orphanet:71528	Monogenic Non-Syndromic Obesity|Proprotein convertase 1/3 deficiency	germline	GRCh37	5	95728440	95728440
obesity	Deletion	NM_000439.5(PCSK1):c.*262del	5122	PCSK1	RCV000273783|RCV000331249	MONDO:MONDO:0010961,MedGen:C1833053,OMIM:600955,Orphanet:71528|MedGen:CN239457	Proprotein convertase 1/3 deficiency|Monogenic Non-Syndromic Obesity	germline	GRCh37	5	95728443	95728443
obesity	single nucleotide variant	NM_000439.5(PCSK1):c.*88G>C	5122	PCSK1	RCV000288016|RCV000389448	MedGen:CN239457|MONDO:MONDO:0010961,MedGen:C1833053,OMIM:600955,Orphanet:71528	Monogenic Non-Syndromic Obesity|Proprotein convertase 1/3 deficiency	germline	GRCh37	5	95728617	95728617
obesity	single nucleotide variant	NM_000439.5(PCSK1):c.2253G>A (p.Glu751=)	5122	PCSK1	RCV000345441|RCV000383668	MONDO:MONDO:0010961,MedGen:C1833053,OMIM:600955,Orphanet:71528|MedGen:CN239457	Proprotein convertase 1/3 deficiency|Monogenic Non-Syndromic Obesity	germline	GRCh37	5	95728714	95728714
obesity	single nucleotide variant	NM_000439.5(PCSK1):c.2137C>T (p.Leu713Phe)	5122	PCSK1	RCV000291728|RCV000339691	MedGen:CN239457|MONDO:MONDO:0010961,MedGen:C1833053,OMIM:600955,Orphanet:71528	Monogenic Non-Syndromic Obesity|Proprotein convertase 1/3 deficiency	germline	GRCh37	5	95728830	95728830
obesity	single nucleotide variant	NM_000439.5(PCSK1):c.2069G>C (p.Ser690Thr)	5122	PCSK1	RCV000304198|RCV000404859|RCV000730962	MedGen:CN239457|MONDO:MONDO:0010961,MedGen:C1833053,OMIM:600955,Orphanet:71528|MedGen:CN169374	Monogenic Non-Syndromic Obesity|Proprotein convertase 1/3 deficiency|not specified	germline	GRCh37	5	95728898	95728898
obesity	single nucleotide variant	NM_000439.5(PCSK1):c.1993C>G (p.Gln665Glu)	5122	PCSK1	RCV000342685|RCV000397598|RCV000730963	MONDO:MONDO:0010961,MedGen:C1833053,OMIM:600955,Orphanet:71528|MedGen:CN239457|MedGen:CN169374	Proprotein convertase 1/3 deficiency|Monogenic Non-Syndromic Obesity|not specified	germline	GRCh37	5	95728974	95728974
obesity	single nucleotide variant	NM_000439.5(PCSK1):c.1923G>A (p.Leu641=)	5122	PCSK1	RCV000298180|RCV000355401|RCV000969200	MedGen:CN239457|MONDO:MONDO:0010961,MedGen:C1833053,OMIM:600955,Orphanet:71528|MedGen:CN517202	Monogenic Non-Syndromic Obesity|Proprotein convertase 1/3 deficiency|not provided	germline	GRCh37	5	95729044	95729044
obesity	single nucleotide variant	NM_000439.5(PCSK1):c.1764G>A (p.Lys588=)	5122	PCSK1	RCV000310895|RCV000397585	MONDO:MONDO:0010961,MedGen:C1833053,OMIM:600955,Orphanet:71528|MedGen:CN239457	Proprotein convertase 1/3 deficiency|Monogenic Non-Syndromic Obesity	germline	GRCh37	5	95730688	95730688
obesity	single nucleotide variant	NM_000439.5(PCSK1):c.1650T>C (p.Asn550=)	5122	PCSK1	RCV000275790|RCV000368049	MONDO:MONDO:0010961,MedGen:C1833053,OMIM:600955,Orphanet:71528|MedGen:CN239457	Proprotein convertase 1/3 deficiency|Monogenic Non-Syndromic Obesity	germline	GRCh37	5	95733112	95733112
obesity	single nucleotide variant	NM_000439.5(PCSK1):c.1503C>T (p.Ile501=)	5122	PCSK1	RCV000334133|RCV000363149	MONDO:MONDO:0010961,MedGen:C1833053,OMIM:600955,Orphanet:71528|MedGen:CN239457	Proprotein convertase 1/3 deficiency|Monogenic Non-Syndromic Obesity	germline	GRCh37	5	95734668	95734668
obesity	single nucleotide variant	NM_000439.5(PCSK1):c.1414A>G (p.Asn472Asp)	5122	PCSK1	RCV000270763|RCV000328137	MONDO:MONDO:0010961,MedGen:C1833053,OMIM:600955,Orphanet:71528|MedGen:CN239457	Proprotein convertase 1/3 deficiency|Monogenic Non-Syndromic Obesity	germline	GRCh37	5	95735673	95735673
obesity	single nucleotide variant	NM_000439.5(PCSK1):c.1197-9C>T	5122	PCSK1	RCV000283894|RCV000385249|RCV000886542	MedGen:CN239457|MONDO:MONDO:0010961,MedGen:C1833053,OMIM:600955,Orphanet:71528|MedGen:CN517202	Monogenic Non-Syndromic Obesity|Proprotein convertase 1/3 deficiency|not provided	germline	GRCh37	5	95735899	95735899
obesity	single nucleotide variant	NM_000439.5(PCSK1):c.1196+10A>G	5122	PCSK1	RCV000322441|RCV000379399	MedGen:CN239457|MONDO:MONDO:0010961,MedGen:C1833053,OMIM:600955,Orphanet:71528	Monogenic Non-Syndromic Obesity|Proprotein convertase 1/3 deficiency	germline	GRCh37	5	95743917	95743917
obesity	single nucleotide variant	NM_000439.5(PCSK1):c.1179T>C (p.Ala393=)	5122	PCSK1	RCV000286908|RCV000334856	MONDO:MONDO:0010961,MedGen:C1833053,OMIM:600955,Orphanet:71528|MedGen:CN239457	Proprotein convertase 1/3 deficiency|Monogenic Non-Syndromic Obesity	germline	GRCh37	5	95743944	95743944
obesity	single nucleotide variant	NM_000439.5(PCSK1):c.1096-10C>T	5122	PCSK1	RCV000281077|RCV000390603	MONDO:MONDO:0010961,MedGen:C1833053,OMIM:600955,Orphanet:71528|MedGen:CN239457	Proprotein convertase 1/3 deficiency|Monogenic Non-Syndromic Obesity	germline	GRCh37	5	95744037	95744037
obesity	single nucleotide variant	NM_000439.5(PCSK1):c.709+11G>A	5122	PCSK1	RCV000338489|RCV000395731	MONDO:MONDO:0010961,MedGen:C1833053,OMIM:600955,Orphanet:71528|MedGen:CN239457	Proprotein convertase 1/3 deficiency|Monogenic Non-Syndromic Obesity	germline	GRCh37	5	95751726	95751726
obesity	single nucleotide variant	NM_000439.5(PCSK1):c.612C>T (p.Asn204=)	5122	PCSK1	RCV000313031|RCV000369988	MedGen:CN239457|MONDO:MONDO:0010961,MedGen:C1833053,OMIM:600955,Orphanet:71528	Monogenic Non-Syndromic Obesity|Proprotein convertase 1/3 deficiency	germline	GRCh37	5	95757592	95757592
obesity	single nucleotide variant	NM_000439.5(PCSK1):c.397-10T>C	5122	PCSK1	RCV000307699|RCV000395733|RCV000880021	MedGen:CN239457|MONDO:MONDO:0010961,MedGen:C1833053,OMIM:600955,Orphanet:71528|MedGen:CN517202	Monogenic Non-Syndromic Obesity|Proprotein convertase 1/3 deficiency|not provided	germline	GRCh37	5	95759173	95759173
obesity	single nucleotide variant	NM_000439.5(PCSK1):c.284G>A (p.Arg95His)	5122	PCSK1	RCV000272404|RCV000364590	MedGen:CN239457|MONDO:MONDO:0010961,MedGen:C1833053,OMIM:600955,Orphanet:71528	Monogenic Non-Syndromic Obesity|Proprotein convertase 1/3 deficiency	germline	GRCh37	5	95764918	95764918
obesity	single nucleotide variant	NM_000439.5(PCSK1):c.-21G>A	5122	PCSK1	RCV000320312|RCV000358669	MONDO:MONDO:0010961,MedGen:C1833053,OMIM:600955,Orphanet:71528|MedGen:CN239457	Proprotein convertase 1/3 deficiency|Monogenic Non-Syndromic Obesity	germline	GRCh37	5	95768767	95768767
obesity	single nucleotide variant	NM_000439.5(PCSK1):c.-96C>T	5122	PCSK1	RCV000266381|RCV000323901	MONDO:MONDO:0010961,MedGen:C1833053,OMIM:600955,Orphanet:71528|MedGen:CN239457	Proprotein convertase 1/3 deficiency|Monogenic Non-Syndromic Obesity	germline	GRCh37	5	95768842	95768842
obesity	single nucleotide variant	NM_000439.5(PCSK1):c.-101T>C	5122	PCSK1	RCV000279593|RCV000371861	MONDO:MONDO:0010961,MedGen:C1833053,OMIM:600955,Orphanet:71528|MedGen:CN239457	Proprotein convertase 1/3 deficiency|Monogenic Non-Syndromic Obesity	germline	GRCh37	5	95768847	95768847
obesity	single nucleotide variant	NM_000439.5(PCSK1):c.-137A>G	5122	PCSK1	RCV000318260|RCV000375165	MedGen:CN239457|MONDO:MONDO:0010961,MedGen:C1833053,OMIM:600955,Orphanet:71528	Monogenic Non-Syndromic Obesity|Proprotein convertase 1/3 deficiency	germline	GRCh37	5	95768883	95768883
obesity	single nucleotide variant	NM_000439.5(PCSK1):c.-140C>T	5122	PCSK1	RCV000292648|RCV000349980	MONDO:MONDO:0010961,MedGen:C1833053,OMIM:600955,Orphanet:71528|MedGen:CN239457	Proprotein convertase 1/3 deficiency|Monogenic Non-Syndromic Obesity	germline	GRCh37	5	95768886	95768886
obesity	single nucleotide variant	NM_000439.5(PCSK1):c.-147C>G	5122	PCSK1	RCV000296164|RCV000404347	MONDO:MONDO:0010961,MedGen:C1833053,OMIM:600955,Orphanet:71528|MedGen:CN239457	Proprotein convertase 1/3 deficiency|Monogenic Non-Syndromic Obesity	germline	GRCh37	5	95768893	95768893
obesity	single nucleotide variant	NM_001288705.3(CSF1R):c.1402G>T (p.Val468Leu)	1436	CSF1R	RCV001196009	Human Phenotype Ontology:HP:0001300,MedGen:C0242422;Human Phenotype Ontology:HP:0001513,MeSH:D009765,MedGen:C0028754,OMIM:601665,Orphanet:71529;Human Phenotype Ontology:HP:0002141,Human Phenotype Ontology:HP:0100683,MedGen:C1836150;Human Phenotype Ontology:HP:0000716,MedGen:C0011581	Parkinsonism;Obesity;Gait imbalance;Depressivity	germline	GRCh37	5	149449544	149449544
obesity	single nucleotide variant	NM_017774.3(CDKAL1):c.371+11642G>C	54901	CDKAL1	RCV001002802	Human Phenotype Ontology:HP:0001513,MeSH:D009765,MedGen:C0028754,OMIM:601665,Orphanet:71529	Obesity	unknown	GRCh37	6	20661250	20661250
obesity	Deletion	Single allele	55023	PHIP	RCV001090215	MONDO:MONDO:0060712,MedGen:C4693860,OMIM:617991	Developmental delay, intellectual disability, obesity, and dysmorphic features	de novo	GRCh37	6	78562075	79746800
obesity	Deletion	NM_017934.7(PHIP):c.4570del (p.Ser1524fs)	55023	PHIP	RCV000770908	MONDO:MONDO:0060712,MedGen:C4693860,OMIM:617991	Developmental delay, intellectual disability, obesity, and dysmorphic features	unknown	GRCh37	6	79655778	79655778
obesity	Duplication	NM_017934.7(PHIP):c.3947dup (p.Tyr1316Ter)	55023	PHIP	RCV001008737|RCV001253146	MedGen:CN517202|MONDO:MONDO:0060712,MedGen:C4693860,OMIM:617991	not provided|Developmental delay, intellectual disability, obesity, and dysmorphic features	germline	GRCh37	6	79664636	79664637
obesity	Microsatellite	NM_017934.7(PHIP):c.3782+3_3782+6del	55023	PHIP	RCV000493311|RCV000770905	MedGen:CN517202|MONDO:MONDO:0060712,MedGen:C4693860,OMIM:617991	not provided|Developmental delay, intellectual disability, obesity, and dysmorphic features	germline;unknown	GRCh37	6	79668186	79668189
obesity	single nucleotide variant	NM_017934.7(PHIP):c.3656+1242A>T	55023	PHIP	RCV000791273	MONDO:MONDO:0060712,MedGen:C4693860,OMIM:617991	Developmental delay, intellectual disability, obesity, and dysmorphic features	de novo	GRCh37	6	79670165	79670165
obesity	Deletion	NM_017934.7(PHIP):c.3631_3634del (p.Gln1211fs)	55023	PHIP	RCV001265644	MONDO:MONDO:0060712,MedGen:C4693860,OMIM:617991	Developmental delay, intellectual disability, obesity, and dysmorphic features	de novo	GRCh37	6	79671429	79671432
obesity	Deletion	NM_017934.7(PHIP):c.3595del (p.Thr1198_Val1199insTer)	55023	PHIP	RCV000770906	MONDO:MONDO:0060712,MedGen:C4693860,OMIM:617991	Developmental delay, intellectual disability, obesity, and dysmorphic features	de novo	GRCh37	6	79671468	79671468
obesity	single nucleotide variant	NM_017934.7(PHIP):c.3571C>T (p.Gln1191Ter)	55023	PHIP	RCV000656348	MONDO:MONDO:0060712,MedGen:C4693860,OMIM:617991	Developmental delay, intellectual disability, obesity, and dysmorphic features	germline	GRCh37	6	79671492	79671492
obesity	single nucleotide variant	NM_017934.7(PHIP):c.3447T>G (p.Tyr1149Ter)	55023	PHIP	RCV000033113	MONDO:MONDO:0060712,MedGen:C4693860,OMIM:617991	Developmental delay, intellectual disability, obesity, and dysmorphic features	germline	GRCh37	6	79672902	79672902
obesity	Deletion	NM_017934.7(PHIP):c.3161del (p.Val1053_Leu1054insTer)	55023	PHIP	RCV000770911	MONDO:MONDO:0060712,MedGen:C4693860,OMIM:617991	Developmental delay, intellectual disability, obesity, and dysmorphic features	de novo	GRCh37	6	79679596	79679596
obesity	single nucleotide variant	NM_017934.7(PHIP):c.3110C>A (p.Ser1037Ter)	55023	PHIP	RCV001262600	MONDO:MONDO:0060712,MedGen:C4693860,OMIM:617991	Developmental delay, intellectual disability, obesity, and dysmorphic features	unknown	GRCh37	6	79679778	79679778
obesity	single nucleotide variant	NM_017934.7(PHIP):c.2902C>T (p.Arg968Ter)	55023	PHIP	RCV000627319|RCV000656346	MedGen:CN517202|MONDO:MONDO:0060712,MedGen:C4693860,OMIM:617991	not provided|Developmental delay, intellectual disability, obesity, and dysmorphic features	germline;unknown	GRCh37	6	79680593	79680593
obesity	Deletion	NM_017934.7(PHIP):c.2744_2747del (p.Lys915fs)	55023	PHIP	RCV000770909	MONDO:MONDO:0060712,MedGen:C4693860,OMIM:617991	Developmental delay, intellectual disability, obesity, and dysmorphic features	de novo	GRCh37	6	79692625	79692628
obesity	single nucleotide variant	NM_017934.7(PHIP):c.2368C>T (p.Gln790Ter)	55023	PHIP	RCV001027868	MONDO:MONDO:0060712,MedGen:C4693860,OMIM:617991	Developmental delay, intellectual disability, obesity, and dysmorphic features	unknown	GRCh37	6	79698018	79698018
obesity	Insertion	NM_017934.7(PHIP):c.2305_2306insGA (p.Pro769fs)	55023	PHIP	RCV001252344	MONDO:MONDO:0060712,MedGen:C4693860,OMIM:617991	Developmental delay, intellectual disability, obesity, and dysmorphic features	de novo	GRCh37	6	79700598	79700599
obesity	single nucleotide variant	NM_017934.7(PHIP):c.1562A>G (p.Lys521Arg)	55023	PHIP	RCV000770910	MONDO:MONDO:0060712,MedGen:C4693860,OMIM:617991	Developmental delay, intellectual disability, obesity, and dysmorphic features	de novo	GRCh37	6	79713538	79713538
obesity	Duplication	NM_017934.7(PHIP):c.1558dup (p.Cys520fs)	55023	PHIP	RCV001027664	MONDO:MONDO:0060712,MedGen:C4693860,OMIM:617991	Developmental delay, intellectual disability, obesity, and dysmorphic features	de novo	GRCh37	6	79713541	79713542
obesity	single nucleotide variant	NM_017934.7(PHIP):c.860C>A (p.Ser287Tyr)	55023	PHIP	RCV000490131|RCV000770903	MedGen:CN517202|MONDO:MONDO:0060712,MedGen:C4693860,OMIM:617991	not provided|Developmental delay, intellectual disability, obesity, and dysmorphic features	de novo;germline	GRCh37	6	79735299	79735299
obesity	Deletion	NM_017934.7(PHIP):c.779del (p.Leu260fs)	55023	PHIP	RCV000232097|RCV000656344	MedGen:CN517202|MONDO:MONDO:0060712,MedGen:C4693860,OMIM:617991	not provided|Developmental delay, intellectual disability, obesity, and dysmorphic features	germline	GRCh37	6	79735703	79735703
obesity	single nucleotide variant	NM_017934.7(PHIP):c.705T>G (p.Tyr235Ter)	55023	PHIP	RCV000785144	MONDO:MONDO:0060712,MedGen:C4693860,OMIM:617991	Developmental delay, intellectual disability, obesity, and dysmorphic features	unknown	GRCh37	6	79735777	79735777
obesity	single nucleotide variant	NM_017934.7(PHIP):c.686C>T (p.Ser229Leu)	55023	PHIP	RCV000770912	MONDO:MONDO:0060712,MedGen:C4693860,OMIM:617991	Developmental delay, intellectual disability, obesity, and dysmorphic features	de novo	GRCh37	6	79735796	79735796
obesity	Indel	NM_017934.7(PHIP):c.598_599delinsT (p.Thr200fs)	55023	PHIP	RCV000627585|RCV000770904	MedGen:CN517202|MONDO:MONDO:0060712,MedGen:C4693860,OMIM:617991	not provided|Developmental delay, intellectual disability, obesity, and dysmorphic features	germline;unknown	GRCh37	6	79752561	79752562
obesity	single nucleotide variant	NM_017934.7(PHIP):c.562T>C (p.Cys188Arg)	55023	PHIP	RCV001260188	MONDO:MONDO:0060712,MedGen:C4693860,OMIM:617991	Developmental delay, intellectual disability, obesity, and dysmorphic features	unknown	GRCh37	6	79752598	79752598
obesity	Insertion	NM_017934.7(PHIP):c.540_541insA (p.Gly181fs)	55023	PHIP	RCV000770907	MONDO:MONDO:0060712,MedGen:C4693860,OMIM:617991	Developmental delay, intellectual disability, obesity, and dysmorphic features	paternal	GRCh37	6	79752619	79752620
obesity	single nucleotide variant	NM_017934.7(PHIP):c.328C>A (p.Arg110Ser)	55023	PHIP	RCV000656347	MONDO:MONDO:0060712,MedGen:C4693860,OMIM:617991	Developmental delay, intellectual disability, obesity, and dysmorphic features	germline	GRCh37	6	79770397	79770397
obesity	single nucleotide variant	NM_017934.7(PHIP):c.328C>T (p.Arg110Cys)	55023	PHIP	RCV001253094|RCV001266056	MONDO:MONDO:0060712,MedGen:C4693860,OMIM:617991|MeSH:D030342,MedGen:C0950123	Developmental delay, intellectual disability, obesity, and dysmorphic features|Inborn genetic diseases	de novo;germline	GRCh37	6	79770397	79770397
obesity	Deletion	NM_017934.7(PHIP):c.298_299del (p.Leu100fs)	55023	PHIP	RCV000656345	MONDO:MONDO:0060712,MedGen:C4693860,OMIM:617991	Developmental delay, intellectual disability, obesity, and dysmorphic features	germline	GRCh37	6	79770426	79770427
obesity	single nucleotide variant	NM_017934.7(PHIP):c.50T>C (p.Phe17Ser)	55023	PHIP	RCV000228040|RCV000656343	MedGen:CN517202|MONDO:MONDO:0060712,MedGen:C4693860,OMIM:617991	not provided|Developmental delay, intellectual disability, obesity, and dysmorphic features	germline	GRCh37	6	79787621	79787621
obesity	single nucleotide variant	NM_017934.7(PHIP):c.2T>C (p.Met1Thr)	55023	PHIP	RCV001253754	MONDO:MONDO:0060712,MedGen:C4693860,OMIM:617991	Developmental delay, intellectual disability, obesity, and dysmorphic features	germline	GRCh37	6	79787784	79787784
obesity	single nucleotide variant	NM_005068.2(SIM1):c.*1453G>T	6492	SIM1	RCV000405136	MONDO:MONDO:0018244,MedGen:C5191050,Orphanet:369873	Obesity due to SIM1 deficiency	germline	GRCh37	6	100836784	100836784
obesity	single nucleotide variant	NM_005068.3(SIM1):c.*1369C>A	6492	SIM1	RCV001152668	MONDO:MONDO:0018244,MedGen:C5191050,Orphanet:369873	Obesity due to SIM1 deficiency	germline	GRCh37	6	100836868	100836868
obesity	single nucleotide variant	NM_005068.2(SIM1):c.*1331T>C	6492	SIM1	RCV000347794	MONDO:MONDO:0018244,MedGen:C5191050,Orphanet:369873	Obesity due to SIM1 deficiency	germline	GRCh37	6	100836906	100836906
obesity	single nucleotide variant	NM_005068.2(SIM1):c.*1278C>T	6492	SIM1	RCV000395524	MONDO:MONDO:0018244,MedGen:C5191050,Orphanet:369873	Obesity due to SIM1 deficiency	germline	GRCh37	6	100836959	100836959
obesity	single nucleotide variant	NM_005068.3(SIM1):c.*1132A>C	6492	SIM1	RCV001152669	MONDO:MONDO:0018244,MedGen:C5191050,Orphanet:369873	Obesity due to SIM1 deficiency	germline	GRCh37	6	100837105	100837105
obesity	single nucleotide variant	NM_005068.2(SIM1):c.*1125T>C	6492	SIM1	RCV000299579	MONDO:MONDO:0018244,MedGen:C5191050,Orphanet:369873	Obesity due to SIM1 deficiency	germline	GRCh37	6	100837112	100837112
obesity	single nucleotide variant	NM_005068.3(SIM1):c.*999T>C	6492	SIM1	RCV001153947	MONDO:MONDO:0018244,MedGen:C5191050,Orphanet:369873	Obesity due to SIM1 deficiency	germline	GRCh37	6	100837238	100837238
obesity	single nucleotide variant	NM_005068.3(SIM1):c.*937C>A	6492	SIM1	RCV001153948	MONDO:MONDO:0018244,MedGen:C5191050,Orphanet:369873	Obesity due to SIM1 deficiency	germline	GRCh37	6	100837300	100837300
obesity	single nucleotide variant	NM_005068.3(SIM1):c.*873T>C	6492	SIM1	RCV001153949	MONDO:MONDO:0018244,MedGen:C5191050,Orphanet:369873	Obesity due to SIM1 deficiency	germline	GRCh37	6	100837364	100837364
obesity	single nucleotide variant	NM_005068.3(SIM1):c.*775G>A	6492	SIM1	RCV001153950	MONDO:MONDO:0018244,MedGen:C5191050,Orphanet:369873	Obesity due to SIM1 deficiency	germline	GRCh37	6	100837462	100837462
obesity	single nucleotide variant	NM_005068.2(SIM1):c.*589G>A	6492	SIM1	RCV000354407	MONDO:MONDO:0018244,MedGen:C5191050,Orphanet:369873	Obesity due to SIM1 deficiency	germline	GRCh37	6	100837648	100837648
obesity	single nucleotide variant	NM_005068.2(SIM1):c.*583G>C	6492	SIM1	RCV000259532	MONDO:MONDO:0018244,MedGen:C5191050,Orphanet:369873	Obesity due to SIM1 deficiency	germline	GRCh37	6	100837654	100837654
obesity	single nucleotide variant	NM_005068.3(SIM1):c.*521A>G	6492	SIM1	RCV001153951	MONDO:MONDO:0018244,MedGen:C5191050,Orphanet:369873	Obesity due to SIM1 deficiency	germline	GRCh37	6	100837716	100837716
obesity	single nucleotide variant	NM_005068.3(SIM1):c.*470C>T	6492	SIM1	RCV001154803	MONDO:MONDO:0018244,MedGen:C5191050,Orphanet:369873	Obesity due to SIM1 deficiency	germline	GRCh37	6	100837767	100837767
obesity	single nucleotide variant	NM_005068.2(SIM1):c.*450T>C	6492	SIM1	RCV000305336	MONDO:MONDO:0018244,MedGen:C5191050,Orphanet:369873	Obesity due to SIM1 deficiency	germline	GRCh37	6	100837787	100837787
obesity	single nucleotide variant	NM_005068.2(SIM1):c.*375C>T	6492	SIM1	RCV000360082	MONDO:MONDO:0018244,MedGen:C5191050,Orphanet:369873	Obesity due to SIM1 deficiency	germline	GRCh37	6	100837862	100837862
obesity	single nucleotide variant	NM_005068.2(SIM1):c.*348A>T	6492	SIM1	RCV000265406	MONDO:MONDO:0018244,MedGen:C5191050,Orphanet:369873	Obesity due to SIM1 deficiency	germline	GRCh37	6	100837889	100837889
obesity	single nucleotide variant	NM_005068.2(SIM1):c.*183A>T	6492	SIM1	RCV000320493	MONDO:MONDO:0018244,MedGen:C5191050,Orphanet:369873	Obesity due to SIM1 deficiency	germline	GRCh37	6	100838054	100838054
obesity	single nucleotide variant	NM_005068.3(SIM1):c.*128C>A	6492	SIM1	RCV001154804	MONDO:MONDO:0018244,MedGen:C5191050,Orphanet:369873	Obesity due to SIM1 deficiency	germline	GRCh37	6	100838109	100838109
obesity	single nucleotide variant	NM_005068.2(SIM1):c.*113A>T	6492	SIM1	RCV000384192	MONDO:MONDO:0018244,MedGen:C5191050,Orphanet:369873	Obesity due to SIM1 deficiency	germline	GRCh37	6	100838124	100838124
obesity	single nucleotide variant	NM_005068.2(SIM1):c.*99G>A	6492	SIM1	RCV000271039	MONDO:MONDO:0018244,MedGen:C5191050,Orphanet:369873	Obesity due to SIM1 deficiency	germline	GRCh37	6	100838138	100838138
obesity	single nucleotide variant	NM_005068.3(SIM1):c.*56A>C	6492	SIM1	RCV001158260	MONDO:MONDO:0018244,MedGen:C5191050,Orphanet:369873	Obesity due to SIM1 deficiency	germline	GRCh37	6	100838181	100838181
obesity	single nucleotide variant	NM_005068.2(SIM1):c.*51G>A	6492	SIM1	RCV000326154	MONDO:MONDO:0018244,MedGen:C5191050,Orphanet:369873	Obesity due to SIM1 deficiency	germline	GRCh37	6	100838186	100838186
obesity	single nucleotide variant	NM_005068.3(SIM1):c.*15A>G	6492	SIM1	RCV001158261	MONDO:MONDO:0018244,MedGen:C5191050,Orphanet:369873	Obesity due to SIM1 deficiency	germline	GRCh37	6	100838222	100838222
obesity	single nucleotide variant	NM_005068.3(SIM1):c.2292C>T (p.Asn764=)	6492	SIM1	RCV000910876|RCV001158262	MedGen:CN517202|MONDO:MONDO:0018244,MedGen:C5191050,Orphanet:369873	not provided|Obesity due to SIM1 deficiency	germline	GRCh37	6	100838246	100838246
obesity	single nucleotide variant	NM_005068.3(SIM1):c.2267A>G (p.Lys756Arg)	6492	SIM1	RCV001158263|RCV001252816	MONDO:MONDO:0018244,MedGen:C5191050,Orphanet:369873|Human Phenotype Ontology:HP:0000252,Human Phenotype Ontology:HP:0001366,Human Phenotype Ontology:HP:0005485,Human Phenotype Ontology:HP:0005489,Human Phenotype Ontology:HP:0005497,MedGen:C4551563	Obesity due to SIM1 deficiency|Microcephaly	germline	GRCh37	6	100838271	100838271
obesity	single nucleotide variant	NM_005068.2(SIM1):c.2194T>C (p.Leu732=)	6492	SIM1	RCV000380798	MONDO:MONDO:0018244,MedGen:C5191050,Orphanet:369873	Obesity due to SIM1 deficiency	germline	GRCh37	6	100838344	100838344
obesity	single nucleotide variant	NM_005068.3(SIM1):c.2193C>T (p.Ser731=)	6492	SIM1	RCV001158264	MONDO:MONDO:0018244,MedGen:C5191050,Orphanet:369873	Obesity due to SIM1 deficiency	germline	GRCh37	6	100838345	100838345
obesity	single nucleotide variant	NM_005068.2(SIM1):c.2119G>C (p.Asp707His)	6492	SIM1	RCV000240299|RCV000482527|RCV001158265|RCV001174498	MONDO:MONDO:0008006,MedGen:C0221060,OMIM:157900,Orphanet:570|MedGen:CN517202|MONDO:MONDO:0018244,MedGen:C5191050,Orphanet:369873|MONDO:MONDO:0015967,MedGen:C3888631,Orphanet:183625	Oromandibular-limb hypogenesis spectrum|not provided|Obesity due to SIM1 deficiency|Monogenic diabetes	germline;inherited;unknown	GRCh37	6	100838419	100838419
obesity	single nucleotide variant	NM_005068.2(SIM1):c.2111A>T (p.Gln704Leu)	6492	SIM1	RCV000295486	MONDO:MONDO:0018244,MedGen:C5191050,Orphanet:369873	Obesity due to SIM1 deficiency	germline	GRCh37	6	100838427	100838427
obesity	single nucleotide variant	NM_005068.3(SIM1):c.2108G>A (p.Arg703Gln)	6492	SIM1	RCV001152783	MONDO:MONDO:0018244,MedGen:C5191050,Orphanet:369873	Obesity due to SIM1 deficiency	germline	GRCh37	6	100838430	100838430
obesity	single nucleotide variant	NM_005068.3(SIM1):c.2100C>G (p.Gly700=)	6492	SIM1	RCV000903523|RCV001152784	MedGen:CN517202|MONDO:MONDO:0018244,MedGen:C5191050,Orphanet:369873	not provided|Obesity due to SIM1 deficiency	germline	GRCh37	6	100838438	100838438
obesity	single nucleotide variant	NM_005068.3(SIM1):c.2039C>T (p.Ser680Leu)	6492	SIM1	RCV001152785	MONDO:MONDO:0018244,MedGen:C5191050,Orphanet:369873	Obesity due to SIM1 deficiency	germline	GRCh37	6	100838499	100838499
obesity	single nucleotide variant	NM_005068.2(SIM1):c.1994G>A (p.Arg665His)	6492	SIM1	RCV000240578|RCV000965350|RCV001152786	MONDO:MONDO:0008006,MedGen:C0221060,OMIM:157900,Orphanet:570|MedGen:CN517202|MONDO:MONDO:0018244,MedGen:C5191050,Orphanet:369873	Oromandibular-limb hypogenesis spectrum|not provided|Obesity due to SIM1 deficiency	germline;inherited	GRCh37	6	100838544	100838544
obesity	single nucleotide variant	NM_005068.3(SIM1):c.1959C>T (p.Thr653=)	6492	SIM1	RCV001152787	MONDO:MONDO:0018244,MedGen:C5191050,Orphanet:369873	Obesity due to SIM1 deficiency	germline	GRCh37	6	100838579	100838579
obesity	single nucleotide variant	NM_005068.3(SIM1):c.1865C>T (p.Ser622Phe)	6492	SIM1	RCV001152788	MONDO:MONDO:0018244,MedGen:C5191050,Orphanet:369873	Obesity due to SIM1 deficiency	germline	GRCh37	6	100838673	100838673
obesity	single nucleotide variant	NM_005068.3(SIM1):c.1802A>G (p.Lys601Arg)	6492	SIM1	RCV001152789	MONDO:MONDO:0018244,MedGen:C5191050,Orphanet:369873	Obesity due to SIM1 deficiency	germline	GRCh37	6	100838736	100838736
obesity	single nucleotide variant	NM_005068.2(SIM1):c.1569T>C (p.His523=)	6492	SIM1	RCV000350377	MONDO:MONDO:0018244,MedGen:C5191050,Orphanet:369873	Obesity due to SIM1 deficiency	germline	GRCh37	6	100841364	100841364
obesity	single nucleotide variant	NM_005068.3(SIM1):c.1545C>T (p.His515=)	6492	SIM1	RCV001154056	MONDO:MONDO:0018244,MedGen:C5191050,Orphanet:369873	Obesity due to SIM1 deficiency	germline	GRCh37	6	100841388	100841388
obesity	single nucleotide variant	NM_005068.3(SIM1):c.1452C>G (p.Ala484=)	6492	SIM1	RCV001154057	MONDO:MONDO:0018244,MedGen:C5191050,Orphanet:369873	Obesity due to SIM1 deficiency	germline	GRCh37	6	100841481	100841481
obesity	single nucleotide variant	NM_005068.3(SIM1):c.1352T>A (p.Leu451His)	6492	SIM1	RCV001154058	MONDO:MONDO:0018244,MedGen:C5191050,Orphanet:369873	Obesity due to SIM1 deficiency	germline	GRCh37	6	100841581	100841581
obesity	single nucleotide variant	NM_005068.3(SIM1):c.1327A>G (p.Ser443Gly)	6492	SIM1	RCV001154059	MONDO:MONDO:0018244,MedGen:C5191050,Orphanet:369873	Obesity due to SIM1 deficiency	germline	GRCh37	6	100841606	100841606
obesity	single nucleotide variant	NM_005068.3(SIM1):c.1260G>C (p.Leu420=)	6492	SIM1	RCV001154060	MONDO:MONDO:0018244,MedGen:C5191050,Orphanet:369873	Obesity due to SIM1 deficiency	germline	GRCh37	6	100841673	100841673
obesity	single nucleotide variant	NM_005068.2(SIM1):c.1236C>A (p.Thr412=)	6492	SIM1	RCV000386187|RCV000904835	MONDO:MONDO:0018244,MedGen:C5191050,Orphanet:369873|MedGen:CN517202	Obesity due to SIM1 deficiency|not provided	germline	GRCh37	6	100841697	100841697
obesity	single nucleotide variant	NM_005068.3(SIM1):c.1193C>T (p.Ser398Leu)	6492	SIM1	RCV001154061	MONDO:MONDO:0018244,MedGen:C5191050,Orphanet:369873	Obesity due to SIM1 deficiency	germline	GRCh37	6	100841740	100841740
obesity	single nucleotide variant	NM_005068.3(SIM1):c.1147A>G (p.Arg383Gly)	6492	SIM1	RCV001154900	MONDO:MONDO:0018244,MedGen:C5191050,Orphanet:369873	Obesity due to SIM1 deficiency	germline	GRCh37	6	100868686	100868686
obesity	single nucleotide variant	NM_005068.2(SIM1):c.1125C>T (p.Leu375=)	6492	SIM1	RCV000282498	MONDO:MONDO:0018244,MedGen:C5191050,Orphanet:369873	Obesity due to SIM1 deficiency	germline	GRCh37	6	100868708	100868708
obesity	single nucleotide variant	NM_005068.2(SIM1):c.1112C>T (p.Ala371Val)	6492	SIM1	RCV000337704	MONDO:MONDO:0018244,MedGen:C5191050,Orphanet:369873	Obesity due to SIM1 deficiency	germline	GRCh37	6	100868721	100868721
obesity	single nucleotide variant	NM_005068.2(SIM1):c.1082C>T (p.Thr361Ile)	6492	SIM1	RCV000328150|RCV000965351|RCV001154901	MedGen:CN169374|MedGen:CN517202|MONDO:MONDO:0018244,MedGen:C5191050,Orphanet:369873	not specified|not provided|Obesity due to SIM1 deficiency	germline	GRCh37	6	100868751	100868751
obesity	single nucleotide variant	NM_005068.2(SIM1):c.1054C>A (p.Pro352Thr)	6492	SIM1	RCV000405629	MONDO:MONDO:0018244,MedGen:C5191050,Orphanet:369873	Obesity due to SIM1 deficiency	germline	GRCh37	6	100868779	100868779
obesity	single nucleotide variant	NM_005068.3(SIM1):c.1054C>T (p.Pro352Ser)	6492	SIM1	RCV001154902	MONDO:MONDO:0018244,MedGen:C5191050,Orphanet:369873	Obesity due to SIM1 deficiency	germline	GRCh37	6	100868779	100868779
obesity	single nucleotide variant	NM_005068.3(SIM1):c.994C>T (p.Leu332Phe)	6492	SIM1	RCV001154903	MONDO:MONDO:0018244,MedGen:C5191050,Orphanet:369873	Obesity due to SIM1 deficiency	germline	GRCh37	6	100895148	100895148
obesity	single nucleotide variant	NM_005068.3(SIM1):c.916T>C (p.Trp306Arg)	6492	SIM1	RCV001154904	MONDO:MONDO:0018244,MedGen:C5191050,Orphanet:369873	Obesity due to SIM1 deficiency	germline	GRCh37	6	100895226	100895226
obesity	single nucleotide variant	NM_005068.2(SIM1):c.816C>T (p.Cys272=)	6492	SIM1	RCV000297987	MONDO:MONDO:0018244,MedGen:C5191050,Orphanet:369873	Obesity due to SIM1 deficiency	germline	GRCh37	6	100896056	100896056
obesity	single nucleotide variant	NM_005068.2(SIM1):c.804T>C (p.His268=)	6492	SIM1	RCV000399028|RCV000883237	MONDO:MONDO:0018244,MedGen:C5191050,Orphanet:369873|MedGen:CN517202	Obesity due to SIM1 deficiency|not provided	germline	GRCh37	6	100896068	100896068
obesity	single nucleotide variant	NM_005068.2(SIM1):c.804T>G (p.His268Gln)	6492	SIM1	RCV000343490	MONDO:MONDO:0018244,MedGen:C5191050,Orphanet:369873	Obesity due to SIM1 deficiency	germline	GRCh37	6	100896068	100896068
obesity	single nucleotide variant	NM_005068.3(SIM1):c.628C>T (p.Leu210=)	6492	SIM1	RCV001156571	MONDO:MONDO:0018244,MedGen:C5191050,Orphanet:369873	Obesity due to SIM1 deficiency	germline	GRCh37	6	100896470	100896470
obesity	single nucleotide variant	NM_005068.2(SIM1):c.624G>A (p.Val208=)	6492	SIM1	RCV000502909|RCV001156572	MedGen:CN169374|MONDO:MONDO:0018244,MedGen:C5191050,Orphanet:369873	not specified|Obesity due to SIM1 deficiency	germline	GRCh37	6	100896474	100896474
obesity	single nucleotide variant	NM_005068.2(SIM1):c.544-15A>C	6492	SIM1	RCV000358187	MONDO:MONDO:0018244,MedGen:C5191050,Orphanet:369873	Obesity due to SIM1 deficiency	germline	GRCh37	6	100896569	100896569
obesity	single nucleotide variant	NM_005068.3(SIM1):c.383T>C (p.Ile128Thr)	6492	SIM1	RCV000903753|RCV001156573|RCV001174379	MedGen:CN517202|MONDO:MONDO:0018244,MedGen:C5191050,Orphanet:369873|MONDO:MONDO:0015967,MedGen:C3888631,Orphanet:183625	not provided|Obesity due to SIM1 deficiency|Monogenic diabetes	germline;unknown	GRCh37	6	100897541	100897541
obesity	single nucleotide variant	NM_005068.3(SIM1):c.289C>A (p.Pro97Thr)	6492	SIM1	RCV001156574	MONDO:MONDO:0018244,MedGen:C5191050,Orphanet:369873	Obesity due to SIM1 deficiency	germline	GRCh37	6	100898202	100898202
obesity	single nucleotide variant	NM_005068.2(SIM1):c.279C>T (p.Phe93=)	6492	SIM1	RCV000293219|RCV001152892	MedGen:CN517202|MONDO:MONDO:0018244,MedGen:C5191050,Orphanet:369873	not provided|Obesity due to SIM1 deficiency	germline	GRCh37	6	100898212	100898212
obesity	single nucleotide variant	NM_005068.3(SIM1):c.264G>A (p.Leu88=)	6492	SIM1	RCV001152893	MONDO:MONDO:0018244,MedGen:C5191050,Orphanet:369873	Obesity due to SIM1 deficiency	germline	GRCh37	6	100898227	100898227
obesity	single nucleotide variant	NM_005068.3(SIM1):c.226G>A (p.Val76Ile)	6492	SIM1	RCV001152894	MONDO:MONDO:0018244,MedGen:C5191050,Orphanet:369873	Obesity due to SIM1 deficiency	germline	GRCh37	6	100901670	100901670
obesity	single nucleotide variant	NM_005068.2(SIM1):c.-58T>C	6492	SIM1	RCV000273202	MONDO:MONDO:0018244,MedGen:C5191050,Orphanet:369873	Obesity due to SIM1 deficiency	germline	GRCh37	6	100911402	100911402
obesity	single nucleotide variant	NM_005068.3(SIM1):c.-90C>A	6492	SIM1	RCV001152895	MONDO:MONDO:0018244,MedGen:C5191050,Orphanet:369873	Obesity due to SIM1 deficiency	germline	GRCh37	6	100911434	100911434
obesity	single nucleotide variant	NM_005068.2(SIM1):c.-127T>C	6492	SIM1	RCV000309580	MONDO:MONDO:0018244,MedGen:C5191050,Orphanet:369873	Obesity due to SIM1 deficiency	germline	GRCh37	6	100911471	100911471
obesity	single nucleotide variant	NM_005068.2(SIM1):c.-181T>A	6492	SIM1	RCV000364216	MONDO:MONDO:0018244,MedGen:C5191050,Orphanet:369873	Obesity due to SIM1 deficiency	germline	GRCh37	6	100911525	100911525
obesity	single nucleotide variant	NM_006208.3(ENPP1):c.517A>C (p.Lys173Gln)	5167	ENPP1	RCV000014558|RCV000033192|RCV000178259|RCV000265863|RCV000355961|RCV001255136	MedGen:C1852091|Human Phenotype Ontology:HP:0001513,MeSH:D009765,MedGen:C0028754,OMIM:601665,Orphanet:71529|MedGen:CN169374|MONDO:MONDO:0013219,MedGen:C2750078,OMIM:613312,Orphanet:289176|MONDO:MONDO:0008817,MedGen:C4551985,OMIM:208000,Orphanet:51608|	Insulin resistance, susceptibility to|Obesity|not specified|Hypophosphatemic rickets, autosomal recessive, 2|Arterial calcification, generalized, of infancy, 1|Diabetes mellitus type 2, susceptibility to	germline	GRCh37	6	132172368	132172368
obesity	single nucleotide variant	NM_006208.3(ENPP1):c.*1043A>G	5167	ENPP1	RCV000022719|RCV000280683|RCV000372927	Human Phenotype Ontology:HP:0001513,MeSH:D009765,MedGen:C0028754,OMIM:601665,Orphanet:71529|MONDO:MONDO:0008817,MedGen:C4551985,OMIM:208000,Orphanet:51608|MONDO:MONDO:0013219,MedGen:C2750078,OMIM:613312,Orphanet:289176	Obesity|Arterial calcification, generalized, of infancy, 1|Hypophosphatemic rickets, autosomal recessive, 2	germline	GRCh37	6	132212694	132212694
obesity	single nucleotide variant	NM_006734.4(HIVEP2):c.7310A>C (p.Asp2437Ala)	3097	HIVEP2	RCV001198763	Human Phenotype Ontology:HP:0040083,MedGen:C0427144;Human Phenotype Ontology:HP:0000729,MONDO:MONDO:0000594,MedGen:C0856975;Human Phenotype Ontology:HP:0025501,MedGen:C1556381	Toe walking;Autistic behavior;Class III obesity	germline	GRCh37	6	143074275	143074275
obesity	single nucleotide variant	NM_005045.4(RELN):c.8195G>T (p.Cys2732Phe)	5649	RELN	RCV000526644|RCV001197114	MONDO:MONDO:0009760,MedGen:C0796089,OMIM:257320,Orphanet:89844;MONDO:MONDO:0014639,MedGen:C4225327,OMIM:616436,Orphanet:101046|Human Phenotype Ontology:HP:0000028,Human Phenotype Ontology:HP:0000797,MONDO:MONDO:0009047,MedGen:C0010417,OMIM:219050;Human Phenotype Ontology:HP:0200134,MedGen:C0543888;Human Phenotype Ontology:HP:0001999,Human Phenotype Ontology:HP:0002004,Human Phenotype Ontology:HP:…	Norman-Roberts syndrome;Epilepsy, familial temporal lobe, 7|Cryptorchidism;Epileptic encephalopathy;Abnormal facial shape;Obesity	germline	GRCh37	7	103151377	103151377
obesity	single nucleotide variant	NM_002711.4(PPP1R3A):c.2713G>T (p.Asp905Tyr)	5506	PPP1R3A	RCV000009243|RCV001195983	MedGen:C1852091|Human Phenotype Ontology:HP:0001513,MeSH:D009765,MedGen:C0028754,OMIM:601665,Orphanet:71529;Human Phenotype Ontology:HP:0004924,MedGen:C1847425;Human Phenotype Ontology:HP:0000956,Human Phenotype Ontology:HP:0007498,Human Phenotype Ontology:HP:0007518,Human Phenotype Ontology:HP:0007591,MONDO:MONDO:0007035,MeSH:D000052,MedGen:C0000889,OMIM:100600;Human Phenotype Ontology:HP:000085…	Insulin resistance, susceptibility to|Obesity;Abnormal oral glucose tolerance;Acanthosis nigricans;Insulin resistance	germline	GRCh37	7	113518434	113518434
obesity	single nucleotide variant	NM_000230.3(LEP):c.-39G>A	3952	LEP	RCV000329981|RCV000375354	MONDO:MONDO:0013991,MedGen:C3554224,OMIM:614962,Orphanet:66628|MedGen:CN239457	Leptin deficiency or dysfunction|Monogenic Non-Syndromic Obesity	germline	GRCh37	7	127881349	127881349
obesity	single nucleotide variant	NM_000230.3(LEP):c.21C>T (p.Cys7=)	3952	LEP	RCV000262044|RCV000317286|RCV000733683	MONDO:MONDO:0013991,MedGen:C3554224,OMIM:614962,Orphanet:66628|MedGen:CN239457|MedGen:CN517202	Leptin deficiency or dysfunction|Monogenic Non-Syndromic Obesity|not provided	germline	GRCh37	7	127892092	127892092
obesity	single nucleotide variant	NM_000230.3(LEP):c.144+15C>T	3952	LEP	RCV000285659|RCV000371956	MONDO:MONDO:0013991,MedGen:C3554224,OMIM:614962,Orphanet:66628|MedGen:CN239457	Leptin deficiency or dysfunction|Monogenic Non-Syndromic Obesity	germline	GRCh37	7	127892230	127892230
obesity	single nucleotide variant	NM_000230.3(LEP):c.181G>A (p.Asp61Asn)	3952	LEP	RCV000342914|RCV000376522	MedGen:CN239457|MONDO:MONDO:0013991,MedGen:C3554224,OMIM:614962,Orphanet:66628	Monogenic Non-Syndromic Obesity|Leptin deficiency or dysfunction	germline	GRCh37	7	127894493	127894493
obesity	single nucleotide variant	NM_000230.3(LEP):c.212C>A (p.Thr71Asn)	3952	LEP	RCV000284404|RCV000346275	MedGen:CN239457|MONDO:MONDO:0013991,MedGen:C3554224,OMIM:614962,Orphanet:66628	Monogenic Non-Syndromic Obesity|Leptin deficiency or dysfunction	germline	GRCh37	7	127894524	127894524
obesity	single nucleotide variant	NM_000230.3(LEP):c.280G>A (p.Val94Met)	3952	LEP	RCV000306659|RCV000394361|RCV000445399|RCV000947067	MedGen:CN239457|MONDO:MONDO:0013991,MedGen:C3554224,OMIM:614962,Orphanet:66628|MONDO:MONDO:0015967,MedGen:C3888631,Orphanet:183625|MedGen:CN517202	Monogenic Non-Syndromic Obesity|Leptin deficiency or dysfunction|Monogenic diabetes|not provided	germline;unknown	GRCh37	7	127894592	127894592
obesity	single nucleotide variant	NM_000230.3(LEP):c.*34G>A	3952	LEP	RCV000345134|RCV000394362	MedGen:CN239457|MONDO:MONDO:0013991,MedGen:C3554224,OMIM:614962,Orphanet:66628	Monogenic Non-Syndromic Obesity|Leptin deficiency or dysfunction	germline	GRCh37	7	127894850	127894850
obesity	single nucleotide variant	NM_000230.3(LEP):c.*69A>G	3952	LEP	RCV000314593|RCV000366964	MONDO:MONDO:0013991,MedGen:C3554224,OMIM:614962,Orphanet:66628|MedGen:CN239457	Leptin deficiency or dysfunction|Monogenic Non-Syndromic Obesity	germline	GRCh37	7	127894885	127894885
obesity	single nucleotide variant	NM_000230.3(LEP):c.*150G>A	3952	LEP	RCV000299478|RCV000400114	MedGen:CN239457|MONDO:MONDO:0013991,MedGen:C3554224,OMIM:614962,Orphanet:66628	Monogenic Non-Syndromic Obesity|Leptin deficiency or dysfunction	germline	GRCh37	7	127894966	127894966
obesity	single nucleotide variant	NM_000230.3(LEP):c.*204C>T	3952	LEP	RCV000259341|RCV000356583	MONDO:MONDO:0013991,MedGen:C3554224,OMIM:614962,Orphanet:66628|MedGen:CN239457	Leptin deficiency or dysfunction|Monogenic Non-Syndromic Obesity	germline	GRCh37	7	127895020	127895020
obesity	single nucleotide variant	NM_000230.3(LEP):c.*300C>T	3952	LEP	RCV000316980|RCV000361904	MONDO:MONDO:0013991,MedGen:C3554224,OMIM:614962,Orphanet:66628|MedGen:CN239457	Leptin deficiency or dysfunction|Monogenic Non-Syndromic Obesity	germline	GRCh37	7	127895116	127895116
obesity	single nucleotide variant	NM_000230.3(LEP):c.*360G>A	3952	LEP	RCV000264821|RCV000322398	MONDO:MONDO:0013991,MedGen:C3554224,OMIM:614962,Orphanet:66628|MedGen:CN239457	Leptin deficiency or dysfunction|Monogenic Non-Syndromic Obesity	germline	GRCh37	7	127895176	127895176
obesity	single nucleotide variant	NM_000230.3(LEP):c.*366A>T	3952	LEP	RCV000292035|RCV000383918	MONDO:MONDO:0013991,MedGen:C3554224,OMIM:614962,Orphanet:66628|MedGen:CN239457	Leptin deficiency or dysfunction|Monogenic Non-Syndromic Obesity	germline	GRCh37	7	127895182	127895182
obesity	single nucleotide variant	NM_000230.3(LEP):c.*400G>T	3952	LEP	RCV000325958|RCV000382931	MONDO:MONDO:0013991,MedGen:C3554224,OMIM:614962,Orphanet:66628|MedGen:CN239457	Leptin deficiency or dysfunction|Monogenic Non-Syndromic Obesity	germline	GRCh37	7	127895216	127895216
obesity	single nucleotide variant	NM_000230.3(LEP):c.*422G>C	3952	LEP	RCV000295075|RCV000352847	MedGen:CN239457|MONDO:MONDO:0013991,MedGen:C3554224,OMIM:614962,Orphanet:66628	Monogenic Non-Syndromic Obesity|Leptin deficiency or dysfunction	germline	GRCh37	7	127895238	127895238
obesity	single nucleotide variant	NM_000230.3(LEP):c.*785A>G	3952	LEP	RCV000294350|RCV000396676	MedGen:CN239457|MONDO:MONDO:0013991,MedGen:C3554224,OMIM:614962,Orphanet:66628	Monogenic Non-Syndromic Obesity|Leptin deficiency or dysfunction	germline	GRCh37	7	127895601	127895601
obesity	single nucleotide variant	NM_000230.3(LEP):c.*992G>T	3952	LEP	RCV000337688|RCV000396673	MedGen:CN239457|MONDO:MONDO:0013991,MedGen:C3554224,OMIM:614962,Orphanet:66628	Monogenic Non-Syndromic Obesity|Leptin deficiency or dysfunction	germline	GRCh37	7	127895808	127895808
obesity	single nucleotide variant	NM_000230.3(LEP):c.*1010C>A	3952	LEP	RCV000297748|RCV000355059	MONDO:MONDO:0013991,MedGen:C3554224,OMIM:614962,Orphanet:66628|MedGen:CN239457	Leptin deficiency or dysfunction|Monogenic Non-Syndromic Obesity	germline	GRCh37	7	127895826	127895826
obesity	single nucleotide variant	NM_000230.3(LEP):c.*1014C>G	3952	LEP	RCV000305209|RCV000398981	MONDO:MONDO:0013991,MedGen:C3554224,OMIM:614962,Orphanet:66628|MedGen:CN239457	Leptin deficiency or dysfunction|Monogenic Non-Syndromic Obesity	germline	GRCh37	7	127895830	127895830
obesity	single nucleotide variant	NM_000230.3(LEP):c.*1243A>G	3952	LEP	RCV000265149|RCV000357721	MONDO:MONDO:0013991,MedGen:C3554224,OMIM:614962,Orphanet:66628|MedGen:CN239457	Leptin deficiency or dysfunction|Monogenic Non-Syndromic Obesity	germline	GRCh37	7	127896059	127896059
obesity	single nucleotide variant	NM_000230.3(LEP):c.*1260A>G	3952	LEP	RCV000327260|RCV000365834	MedGen:CN239457|MONDO:MONDO:0013991,MedGen:C3554224,OMIM:614962,Orphanet:66628	Monogenic Non-Syndromic Obesity|Leptin deficiency or dysfunction	germline	GRCh37	7	127896076	127896076
obesity	single nucleotide variant	NM_000230.3(LEP):c.*1428C>A	3952	LEP	RCV000268906|RCV000326220	MONDO:MONDO:0013991,MedGen:C3554224,OMIM:614962,Orphanet:66628|MedGen:CN239457	Leptin deficiency or dysfunction|Monogenic Non-Syndromic Obesity	germline	GRCh37	7	127896244	127896244
obesity	single nucleotide variant	NM_000230.3(LEP):c.*1549T>C	3952	LEP	RCV000295993|RCV000387798	MONDO:MONDO:0013991,MedGen:C3554224,OMIM:614962,Orphanet:66628|MedGen:CN239457	Leptin deficiency or dysfunction|Monogenic Non-Syndromic Obesity	germline	GRCh37	7	127896365	127896365
obesity	single nucleotide variant	NM_000230.3(LEP):c.*1640C>T	3952	LEP	RCV000329900|RCV000386871	MedGen:CN239457|MONDO:MONDO:0013991,MedGen:C3554224,OMIM:614962,Orphanet:66628	Monogenic Non-Syndromic Obesity|Leptin deficiency or dysfunction	germline	GRCh37	7	127896456	127896456
obesity	single nucleotide variant	NM_000230.3(LEP):c.*1678C>T	3952	LEP	RCV000280796|RCV000338200	MedGen:CN239457|MONDO:MONDO:0013991,MedGen:C3554224,OMIM:614962,Orphanet:66628	Monogenic Non-Syndromic Obesity|Leptin deficiency or dysfunction	germline	GRCh37	7	127896494	127896494
obesity	single nucleotide variant	NM_000230.3(LEP):c.*1720A>G	3952	LEP	RCV000279850|RCV000404055	MONDO:MONDO:0013991,MedGen:C3554224,OMIM:614962,Orphanet:66628|MedGen:CN239457	Leptin deficiency or dysfunction|Monogenic Non-Syndromic Obesity	germline	GRCh37	7	127896536	127896536
obesity	single nucleotide variant	NM_000230.3(LEP):c.*2015C>A	3952	LEP	RCV000341856|RCV000395941	MedGen:CN239457|MONDO:MONDO:0013991,MedGen:C3554224,OMIM:614962,Orphanet:66628	Monogenic Non-Syndromic Obesity|Leptin deficiency or dysfunction	germline	GRCh37	7	127896831	127896831
obesity	single nucleotide variant	NM_000230.3(LEP):c.*2053G>A	3952	LEP	RCV000303288|RCV000346347	MONDO:MONDO:0013991,MedGen:C3554224,OMIM:614962,Orphanet:66628|MedGen:CN239457	Leptin deficiency or dysfunction|Monogenic Non-Syndromic Obesity	germline	GRCh37	7	127896869	127896869
obesity	single nucleotide variant	NM_000230.3(LEP):c.*2205G>A	3952	LEP	RCV000306592|RCV000400996	MONDO:MONDO:0013991,MedGen:C3554224,OMIM:614962,Orphanet:66628|MedGen:CN239457	Leptin deficiency or dysfunction|Monogenic Non-Syndromic Obesity	germline	GRCh37	7	127897021	127897021
obesity	single nucleotide variant	NM_000230.3(LEP):c.*2224G>A	3952	LEP	RCV000276058|RCV000363529	MONDO:MONDO:0013991,MedGen:C3554224,OMIM:614962,Orphanet:66628|MedGen:CN239457	Leptin deficiency or dysfunction|Monogenic Non-Syndromic Obesity	germline	GRCh37	7	127897040	127897040
obesity	single nucleotide variant	NM_000230.3(LEP):c.*2234G>A	3952	LEP	RCV000314835|RCV000366894	MedGen:CN239457|MONDO:MONDO:0013991,MedGen:C3554224,OMIM:614962,Orphanet:66628	Monogenic Non-Syndromic Obesity|Leptin deficiency or dysfunction	germline	GRCh37	7	127897050	127897050
obesity	single nucleotide variant	NM_000230.3(LEP):c.*2253C>A	3952	LEP	RCV000274586|RCV000317975	MONDO:MONDO:0013991,MedGen:C3554224,OMIM:614962,Orphanet:66628|MedGen:CN239457	Leptin deficiency or dysfunction|Monogenic Non-Syndromic Obesity	germline	GRCh37	7	127897069	127897069
obesity	single nucleotide variant	NM_000230.3(LEP):c.*2267A>C	3952	LEP	RCV000259424|RCV000374877	MedGen:CN239457|MONDO:MONDO:0013991,MedGen:C3554224,OMIM:614962,Orphanet:66628	Monogenic Non-Syndromic Obesity|Leptin deficiency or dysfunction	germline	GRCh37	7	127897083	127897083
obesity	single nucleotide variant	NM_000230.3(LEP):c.*2410G>A	3952	LEP	RCV000317062|RCV000378497	MedGen:CN239457|MONDO:MONDO:0013991,MedGen:C3554224,OMIM:614962,Orphanet:66628	Monogenic Non-Syndromic Obesity|Leptin deficiency or dysfunction	germline	GRCh37	7	127897226	127897226
obesity	single nucleotide variant	NM_000230.3(LEP):c.*2527G>T	3952	LEP	RCV000286481|RCV000339862	MedGen:CN239457|MONDO:MONDO:0013991,MedGen:C3554224,OMIM:614962,Orphanet:66628	Monogenic Non-Syndromic Obesity|Leptin deficiency or dysfunction	germline	GRCh37	7	127897343	127897343
obesity	single nucleotide variant	NM_000230.3(LEP):c.*2579G>A	3952	LEP	RCV000290741|RCV000378097	MedGen:CN239457|MONDO:MONDO:0013991,MedGen:C3554224,OMIM:614962,Orphanet:66628	Monogenic Non-Syndromic Obesity|Leptin deficiency or dysfunction	germline	GRCh37	7	127897395	127897395
obesity	single nucleotide variant	NM_000230.3(LEP):c.*2595C>A	3952	LEP	RCV000348084|RCV000394494	MedGen:CN239457|MONDO:MONDO:0013991,MedGen:C3554224,OMIM:614962,Orphanet:66628	Monogenic Non-Syndromic Obesity|Leptin deficiency or dysfunction	germline	GRCh37	7	127897411	127897411
obesity	single nucleotide variant	NM_000230.3(LEP):c.*2595C>T	3952	LEP	RCV000308092|RCV000351196	MedGen:CN239457|MONDO:MONDO:0013991,MedGen:C3554224,OMIM:614962,Orphanet:66628	Monogenic Non-Syndromic Obesity|Leptin deficiency or dysfunction	germline	GRCh37	7	127897411	127897411
obesity	single nucleotide variant	NM_000230.3(LEP):c.*2738G>A	3952	LEP	RCV000312019|RCV000394500	MedGen:CN239457|MONDO:MONDO:0013991,MedGen:C3554224,OMIM:614962,Orphanet:66628	Monogenic Non-Syndromic Obesity|Leptin deficiency or dysfunction	germline	GRCh37	7	127897554	127897554
obesity	single nucleotide variant	NM_000230.3(LEP):c.*2799C>T	3952	LEP	RCV000262721|RCV000369074	MedGen:CN239457|MONDO:MONDO:0013991,MedGen:C3554224,OMIM:614962,Orphanet:66628	Monogenic Non-Syndromic Obesity|Leptin deficiency or dysfunction	germline	GRCh37	7	127897615	127897615
obesity	Duplication	NM_000230.3(LEP):c.*2819_*2822dup	3952	LEP	RCV000265230|RCV000380489	MedGen:CN239457|MONDO:MONDO:0013991,MedGen:C3554224,OMIM:614962,Orphanet:66628	Monogenic Non-Syndromic Obesity|Leptin deficiency or dysfunction	germline	GRCh37	7	127897620	127897621
obesity	Duplication	NM_000230.3(LEP):c.*2820_*2822dup	3952	LEP	RCV000261284|RCV000323539	MONDO:MONDO:0013991,MedGen:C3554224,OMIM:614962,Orphanet:66628|MedGen:CN239457	Leptin deficiency or dysfunction|Monogenic Non-Syndromic Obesity	germline	GRCh37	7	127897620	127897621
obesity	Duplication	NM_000230.3(LEP):c.*2822dup	3952	LEP	RCV000301454|RCV000353830	MONDO:MONDO:0013991,MedGen:C3554224,OMIM:614962,Orphanet:66628|MedGen:CN239457	Leptin deficiency or dysfunction|Monogenic Non-Syndromic Obesity	germline	GRCh37	7	127897620	127897621
obesity	single nucleotide variant	NM_172056.2(KCNH2):c.1682C>T (p.Ala561Val)	3757	KCNH2	RCV000015501|RCV000057941|RCV000181806|RCV000229360|RCV000620827|RCV000626630	MONDO:MONDO:0013367,MedGen:C3150943,OMIM:613688,Orphanet:101016,Orphanet:768|MONDO:MONDO:0019171,MedGen:C1141890,OMIM:PS192500,Orphanet:768|MedGen:CN517202|MONDO:MONDO:0002442,MeSH:D008133,MedGen:C0023976,OMIM:PS192500|MedGen:CN230736|Human Phenotype Ontology:HP:0001513,MeSH:D009765,MedGen:C0028754,OMIM:601665,Orphanet:71529;Human Phenotype Ontology:HP:0001657,MedGen:C0151878	Long QT syndrome 2|Congenital long QT syndrome|not provided|Long QT syndrome|Cardiovascular phenotype|Obesity;Prolonged QT interval	germline;unknown	GRCh37	7	150648799	150648799
obesity	single nucleotide variant	NM_000025.3(ADRB3):c.190T>C (p.Trp64Arg)	155	ADRB3	RCV000033197	Human Phenotype Ontology:HP:0001513,MeSH:D009765,MedGen:C0028754,OMIM:601665,Orphanet:71529	Obesity	germline	GRCh37	8	37823798	37823798
obesity	single nucleotide variant	NM_015214.3(DDHD2):c.1978G>C (p.Asp660His)	23259	DDHD2	RCV000032883|RCV000449619|RCV001197130	MONDO:MONDO:0014018,MedGen:C3539495,OMIM:615033,Orphanet:320380|MedGen:C0014548;Human Phenotype Ontology:HP:0001513,MeSH:D009765,MedGen:C0028754,OMIM:601665,Orphanet:71529;Human Phenotype Ontology:HP:0000754,Human Phenotype Ontology:HP:0001255,Human Phenotype Ontology:HP:0001263,Human Phenotype Ontology:HP:0001277,Human Phenotype Ontology:HP:0001292,Human Phenotype Ontology:HP:0002433,Human Pheno…	Spastic paraplegia 54, autosomal recessive|Generalized epilepsy;Obesity;Global developmental delay|Spastic diplegia;Hearing impairment;Spastic tetraparesis;Contracture of the proximal interphalangeal joint of the 4th finger;Speech articulation difficulties	germline;maternal;unknown	GRCh37	8	38111160	38111160
obesity	single nucleotide variant	NM_001160372.4(TRAPPC9):c.3163G>A (p.Val1055Ile)	83696	TRAPPC9	RCV000118663|RCV000311757|RCV000717143|RCV000947138|RCV001252380	MedGen:CN169374|MedGen:CN239290|MedGen:C2711754|MedGen:CN517202|MONDO:MONDO:0018123,MedGen:CN204496,Orphanet:352530	not specified|Intellectual Disability, Recessive|History of neurodevelopmental disorder|not provided|Intellectual disability-obesity-brain malformations-facial dysmorphism syndrome	germline;unknown	GRCh37	8	140744338	140744338
obesity	single nucleotide variant	NM_001160372.4(TRAPPC9):c.2809C>T (p.Arg937Ter)	83696	TRAPPC9	RCV001252379	MONDO:MONDO:0018123,MedGen:CN204496,Orphanet:352530	Intellectual disability-obesity-brain malformations-facial dysmorphism syndrome	biparental	GRCh37	8	140998935	140998935
obesity	single nucleotide variant	NM_000170.2(GLDC):c.1545G>C (p.Arg515Ser)	2731	GLDC	RCV000012765|RCV000449527	Human Phenotype Ontology:HP:0008288,MONDO:MONDO:0011612,MedGen:C0751748,OMIM:605899,Orphanet:407|Human Phenotype Ontology:HP:0001513,MeSH:D009765,MedGen:C0028754,OMIM:601665,Orphanet:71529;Human Phenotype Ontology:HP:0000754,Human Phenotype Ontology:HP:0001255,Human Phenotype Ontology:HP:0001263,Human Phenotype Ontology:HP:0001277,Human Phenotype Ontology:HP:0001292,Human Phenotype Ontology:HP:00…	Non-ketotic hyperglycinemia|Obesity;Global developmental delay;Generalized epilepsy	germline;paternal;unknown	GRCh37	9	6589230	6589230
obesity	single nucleotide variant	NM_006180.4(NTRK2):c.1330G>T (p.Gly444Ter)	4915	NTRK2	RCV000490246	MONDO:MONDO:0013483,MedGen:C3151303,OMIM:613886	Obesity, hyperphagia, and developmental delay	germline	GRCh37	9	87366934	87366934
obesity	single nucleotide variant	NM_006180.4(NTRK2):c.2000C>G (p.Ser667Trp)	4915	NTRK2	RCV000754970	Human Phenotype Ontology:HP:0001513,MeSH:D009765,MedGen:C0028754,OMIM:601665,Orphanet:71529	Obesity	germline	GRCh37	9	87570260	87570260
obesity	single nucleotide variant	NM_006180.6(NTRK2):c.2012A>G (p.His671Arg)	4915	NTRK2	RCV001262599	MONDO:MONDO:0013483,MedGen:C3151303,OMIM:613886	Obesity, hyperphagia, and developmental delay	unknown	GRCh37	9	87570272	87570272
obesity	single nucleotide variant	NM_006180.4(NTRK2):c.2159C>T (p.Thr720Ile)	4915	NTRK2	RCV000577832	MONDO:MONDO:0013483,MedGen:C3151303,OMIM:613886	Obesity, hyperphagia, and developmental delay	germline	GRCh37	9	87570419	87570419
obesity	single nucleotide variant	NM_006180.4(NTRK2):c.2165A>G (p.Tyr722Cys)	4915	NTRK2	RCV000009698	MONDO:MONDO:0013483,MedGen:C3151303,OMIM:613886	Obesity, hyperphagia, and developmental delay	germline	GRCh37	9	87570425	87570425
obesity	single nucleotide variant	NM_014974.3(DIP2C):c.262C>T (p.Arg88Trp)	22982	DIP2C	RCV001253273	Human Phenotype Ontology:HP:0012758,MedGen:C4022738;Human Phenotype Ontology:HP:0001513,MeSH:D009765,MedGen:C0028754,OMIM:601665,Orphanet:71529	Neurodevelopmental delay;Obesity	germline	GRCh37	10	518385	518385
obesity	Microsatellite	NM_003320.4(TUB):c.1355_1356AG[2] (p.Arg453fs)	7275	TUB	RCV000149873	MONDO:MONDO:0014522,MedGen:C4015424,OMIM:616188,Orphanet:791	Retinal dystrophy and obesity	germline;maternal	GRCh37	11	8122122	8122123
obesity	single nucleotide variant	NM_177972.3(TUB):c.1215+1G>A	7275	TUB	RCV000991211	MONDO:MONDO:0014522,MedGen:C4015424,OMIM:616188,Orphanet:791	Retinal dystrophy and obesity	unknown	GRCh37	11	8122149	8122149
obesity	copy number loss	GRCh37/hg19 11p15.1-13(chr11:21586131-33168232)x1	-1	subset of 41 genes: PAX6:WT1	RCV000435400	MONDO:MONDO:0012913,MedGen:C2675904,OMIM:612469,Orphanet:893	Wilms tumor, aniridia, genitourinary anomalies, mental retardation, and obesity syndrome	de novo	GRCh37	11	21586131	33168232
obesity	single nucleotide variant	NM_001709.5(BDNF):c.557G>A (p.Cys186Tyr)	627	BDNF	RCV001261409	Human Phenotype Ontology:HP:0001513,MeSH:D009765,MedGen:C0028754,OMIM:601665,Orphanet:71529	Obesity	de novo	GRCh37	11	27679555	27679555
obesity	single nucleotide variant	NM_001709.5(BDNF):c.5C>T (p.Thr2Ile)	627	BDNF	RCV000019266|RCV000790920|RCV000988510	MONDO:MONDO:0008852,MedGen:C1275808,OMIM:209880,Orphanet:661,Orphanet:99803|MedGen:CN169374|Human Phenotype Ontology:HP:0001513,MeSH:D009765,MedGen:C0028754,OMIM:601665,Orphanet:71529	Congenital central hypoventilation|not specified|Obesity	germline;unknown	GRCh37	11	27680107	27680107
obesity	single nucleotide variant	NM_001709.5(BDNF):c.-21-15633G>A	627	BDNF	RCV000754971	Human Phenotype Ontology:HP:0001513,MeSH:D009765,MedGen:C0028754,OMIM:601665,Orphanet:71529	Obesity	germline	GRCh37	11	27695765	27695765
obesity	single nucleotide variant	NM_152316.3(ARL14EP):c.653G>A (p.Gly218Glu)	120534	ARL14EP	RCV000162105|RCV000171460	Human Phenotype Ontology:HP:0001999,Human Phenotype Ontology:HP:0002004,Human Phenotype Ontology:HP:0002260,Human Phenotype Ontology:HP:0004643,Human Phenotype Ontology:HP:0004649,Human Phenotype Ontology:HP:0004652,Human Phenotype Ontology:HP:0004655,Human Phenotype Ontology:HP:0004675,Human Phenotype Ontology:HP:0005124,MedGen:C0424503;Human Phenotype Ontology:HP:0000252,Human Phenotype Ontolog…	Abnormal facial shape;Microcephaly;Global developmental delay;Truncal obesity|not provided	germline	GRCh37	11	30358212	30358212
obesity	single nucleotide variant	NM_003356.4(UCP3):c.824+1G>A	7352	UCP3	RCV000008015|RCV000008016|RCV000960111	|MONDO:MONDO:0005139,MedGen:C0028756|MedGen:CN517202	UCP3 POLYMORPHISM, EXON 6 SPLICE DONOR JUNCTION|Morbid obesity|not provided	germline	GRCh37	11	73714871	73714871
obesity	single nucleotide variant	NM_003356.4(UCP3):c.427C>T (p.Arg143Ter)	7352	UCP3	RCV000008014|RCV000886296	MedGen:C4016768|MedGen:CN517202	Obesity, severe, and type II diabetes|not provided	germline	GRCh37	11	73716889	73716889
obesity	single nucleotide variant	NM_003356.4(UCP3):c.365C>T (p.Ala122Val)	7352	UCP3	RCV000985018	Human Phenotype Ontology:HP:0001513,MeSH:D009765,MedGen:C0028754,OMIM:601665,Orphanet:71529	Obesity	germline	GRCh37	11	73716951	73716951
obesity	single nucleotide variant	NM_003356.4(UCP3):c.304G>A (p.Val102Ile)	7352	UCP3	RCV000008012|RCV000008013	|MedGen:C4016768	UCP3 POLYMORPHISM G/A|Obesity, severe, and type II diabetes	germline	GRCh37	11	73717247	73717247
obesity	single nucleotide variant	NM_003356.4(UCP3):c.208C>T (p.Arg70Trp)	7352	UCP3	RCV000008017	MedGen:C4016768	Obesity, severe, and type II diabetes	germline	GRCh37	11	73717343	73717343
obesity	single nucleotide variant	NM_000829.4(GRIA4):c.2209C>T (p.Arg737Ter)	2893	GRIA4	RCV000787968	Human Phenotype Ontology:HP:0001513,MeSH:D009765,MedGen:C0028754,OMIM:601665,Orphanet:71529	Obesity	germline	GRCh37	11	105804610	105804610
obesity	single nucleotide variant	NM_001037954.4(DIXDC1):c.793C>T (p.Arg265Ter)	85458	DIXDC1	RCV000787972	Human Phenotype Ontology:HP:0001513,MeSH:D009765,MedGen:C0028754,OMIM:601665,Orphanet:71529	Obesity	germline	GRCh37	11	111853087	111853087
obesity	single nucleotide variant	NM_000834.5(GRIN2B):c.3512G>A (p.Gly1171Glu)	2904	GRIN2B	RCV001198760	Human Phenotype Ontology:HP:0025501,MedGen:C1556381;Human Phenotype Ontology:HP:0040083,MedGen:C0427144;Human Phenotype Ontology:HP:0000729,MONDO:MONDO:0000594,MedGen:C0856975	Class III obesity;Toe walking;Autistic behavior	germline	GRCh37	12	13716660	13716660
obesity	single nucleotide variant	NM_012062.5(DNM1L):c.28A>T (p.Lys10Ter)	10059	DNM1L	RCV000787973	Human Phenotype Ontology:HP:0001513,MeSH:D009765,MedGen:C0028754,OMIM:601665,Orphanet:71529	Obesity	germline	GRCh37	12	32832325	32832325
obesity	single nucleotide variant	NC_000012.12:g.49853685G>A	-1	-	RCV001002801	Human Phenotype Ontology:HP:0001513,MeSH:D009765,MedGen:C0028754,OMIM:601665,Orphanet:71529	Obesity	unknown	GRCh37	12	50247468	50247468
obesity	Insertion	NM_020762.4(SRGAP1):c.731_732insAG (p.Leu245fs)	57522	SRGAP1	RCV001198764	Human Phenotype Ontology:HP:0000729,MONDO:MONDO:0000594,MedGen:C0856975;Human Phenotype Ontology:HP:0040083,MedGen:C0427144;Human Phenotype Ontology:HP:0025501,MedGen:C1556381	Autistic behavior;Toe walking;Class III obesity	germline	GRCh37	12	64437285	64437286
obesity	single nucleotide variant	NM_005996.4(TBX3):c.1208G>A (p.Arg403Gln)	6926	TBX3	RCV000591648|RCV000754972|RCV000952210	MedGen:CN169374|Human Phenotype Ontology:HP:0001513,MeSH:D009765,MedGen:C0028754,OMIM:601665,Orphanet:71529|MedGen:CN517202	not specified|Obesity|not provided	germline	GRCh37	12	115112472	115112472
obesity	single nucleotide variant	NM_001170629.2(CHD8):c.1880C>G (p.Pro627Arg)	57680	CHD8	RCV001198543	Human Phenotype Ontology:HP:0001321,Human Phenotype Ontology:HP:0006806,Human Phenotype Ontology:HP:0006910,Human Phenotype Ontology:HP:0007038,Human Phenotype Ontology:HP:0007053,MONDO:MONDO:0008939,MedGen:C0266470,OMIM:213000,Orphanet:1398,Orphanet:2246;Human Phenotype Ontology:HP:0000730,Human Phenotype Ontology:HP:0001249,Human Phenotype Ontology:HP:0001267,Human Phenotype Ontology:HP:0001286…	Congenital cerebellar hypoplasia;Intellectual disability;Motor delay;Truncal obesity;Delayed speech and language development	germline	GRCh37	14	21883903	21883903
obesity	copy number loss	GRCh37/hg19 14q13.2(chr14:35546356-35546423)	283635	FAM177A1	RCV001195143	Human Phenotype Ontology:HP:0000256,Human Phenotype Ontology:HP:0005491,Human Phenotype Ontology:HP:0005496,Human Phenotype Ontology:HP:0200135,MedGen:C2243051;Human Phenotype Ontology:HP:0000730,Human Phenotype Ontology:HP:0001249,Human Phenotype Ontology:HP:0001267,Human Phenotype Ontology:HP:0001286,Human Phenotype Ontology:HP:0002122,Human Phenotype Ontology:HP:0002192,Human Phenotype Ontolog…	Macrocephalus;Intellectual disability;Dolichocephaly;Mild obesity	unknown	GRCh37	14	35546356	35546423
obesity	Duplication	NM_001079519.1(FAM177A1):c.297dup (p.Trp100fs)	283635	FAM177A1	RCV000162180	Human Phenotype Ontology:HP:0000258,Human Phenotype Ontology:HP:0000268,Human Phenotype Ontology:HP:0005440,MedGen:C0221358;MedGen:CN228310;Human Phenotype Ontology:HP:0000256,Human Phenotype Ontology:HP:0005491,Human Phenotype Ontology:HP:0005496,Human Phenotype Ontology:HP:0200135,MedGen:C2243051;Human Phenotype Ontology:HP:0000730,Human Phenotype Ontology:HP:0001249,Human Phenotype Ontology:HP…	Dolichocephaly;Mild obesity;Macrocephalus;Intellectual disability	germline	GRCh37	14	35546381	35546382
obesity	single nucleotide variant	NM_144596.4(TTC8):c.489G>A (p.Thr163=)	123016	TTC8	RCV000002639|RCV000203928|RCV000415339|RCV001074706|RCV001197566|RCV001198473	MONDO:MONDO:0014436,MedGen:C1859566,OMIM:615985,Orphanet:110|MONDO:MONDO:0015229,MedGen:C0752166,OMIM:PS209900,Orphanet:110|Human Phenotype Ontology:HP:0002342,Human Phenotype Ontology:HP:0007303,MedGen:C0026351;Human Phenotype Ontology:HP:0001956,Human Phenotype Ontology:HP:0008885,MedGen:C4551560;Human Phenotype Ontology:HP:0001830,Human Phenotype Ontology:HP:0010346,MedGen:C2112129|Human Pheno…	Bardet-Biedl syndrome 8|Bardet-Biedl syndrome|Intellectual disability, moderate;Truncal obesity;Postaxial foot polydactyly|Retinal dystrophy|7 conditions|Rod-cone dystrophy;Intellectual disability, moderate;Truncal obesity;Postaxial foot polydactyly	germline;unknown	GRCh37	14	89307540	89307540
obesity	Microsatellite	NM_001126131.2(POLG):c.1268_1269CT[1] (p.Leu424fs)	5428	POLG	RCV000188674|RCV000449589|RCV000758260	MedGen:CN517202|Human Phenotype Ontology:HP:0001513,MeSH:D009765,MedGen:C0028754,OMIM:601665,Orphanet:71529;MedGen:C0014548;Human Phenotype Ontology:HP:0000754,Human Phenotype Ontology:HP:0001255,Human Phenotype Ontology:HP:0001263,Human Phenotype Ontology:HP:0001277,Human Phenotype Ontology:HP:0001292,Human Phenotype Ontology:HP:0002433,Human Phenotype Ontology:HP:0002473,Human Phenotype Ontolog…	not provided|Obesity;Generalized epilepsy;Global developmental delay|Progressive sclerosing poliodystrophy	germline;paternal	GRCh37	15	89870560	89870561
obesity	Deletion	NM_000548.5(TSC2):c.2966+24del	7249	TSC2	RCV001198761	Human Phenotype Ontology:HP:0025501,MedGen:C1556381;Human Phenotype Ontology:HP:0040083,MedGen:C0427144;Human Phenotype Ontology:HP:0000729,MONDO:MONDO:0000594,MedGen:C0856975	Class III obesity;Toe walking;Autistic behavior	germline	GRCh37	16	2127746	2127746
obesity	single nucleotide variant	NM_001080432.3(FTO):c.46-43098T>C	79068	FTO	RCV000201907	-	OBESITY (BMIQ14), SUSCEPTIBILITY TO	germline	GRCh37	16	53800954	53800954
obesity	single nucleotide variant	NM_001138.2(AGRP):c.199G>A (p.Ala67Thr)	181	AGRP	RCV000007753|RCV000007754	MedGen:C4016782|MedGen:C0039870	Obesity, late-onset|Leanness, inherited	germline	GRCh37	16	67516945	67516945
obesity	single nucleotide variant	NM_198390.2(CMIP):c.1035-1G>A	80790	CMIP	RCV001198573	Human Phenotype Ontology:HP:0001513,MeSH:D009765,MedGen:C0028754,OMIM:601665,Orphanet:71529;Human Phenotype Ontology:HP:0004324,Human Phenotype Ontology:HP:0045083,MedGen:C0043094	Obesity;Increased body weight	germline	GRCh37	16	81711879	81711879
obesity	single nucleotide variant	NM_001201407.1(ZNF778):c.1894C>T (p.Leu632Phe)	197320	ZNF778	RCV000758002	Human Phenotype Ontology:HP:0000754,Human Phenotype Ontology:HP:0001255,Human Phenotype Ontology:HP:0001263,Human Phenotype Ontology:HP:0001277,Human Phenotype Ontology:HP:0001292,Human Phenotype Ontology:HP:0002433,Human Phenotype Ontology:HP:0002473,Human Phenotype Ontology:HP:0002532,Human Phenotype Ontology:HP:0006793,Human Phenotype Ontology:HP:0006867,Human Phenotype Ontology:HP:0006885,Hum…	Global developmental delay;Seizures;Obesity;Microcephaly	germline	GRCh37	16	89294590	89294590
obesity	single nucleotide variant	NM_004160.5(PYY):c.185A>C (p.Gln62Pro)	5697	PYY	RCV000033193	Human Phenotype Ontology:HP:0001513,MeSH:D009765,MedGen:C0028754,OMIM:601665,Orphanet:71529	Obesity	germline	GRCh37	17	42030667	42030667
obesity	Duplication	NM_017950.4(CCDC40):c.2832+395dup	55036	CCDC40	RCV001198762	Human Phenotype Ontology:HP:0000729,MONDO:MONDO:0000594,MedGen:C0856975;Human Phenotype Ontology:HP:0040083,MedGen:C0427144;Human Phenotype Ontology:HP:0025501,MedGen:C1556381	Autistic behavior;Toe walking;Class III obesity	germline	GRCh37	17	78064076	78064077
obesity	single nucleotide variant	NM_005912.3(MC4R):c.972C>T (p.Gly324=)	4160	MC4R	RCV000192958|RCV001124913	MedGen:CN169374|Human Phenotype Ontology:HP:0001513,MeSH:D009765,MedGen:C0028754,OMIM:601665,Orphanet:71529	not specified|Obesity	germline	GRCh37	18	58038611	58038611
obesity	single nucleotide variant	NM_005912.3(MC4R):c.949A>T (p.Ile317Phe)	4160	MC4R	RCV001124914	Human Phenotype Ontology:HP:0001513,MeSH:D009765,MedGen:C0028754,OMIM:601665,Orphanet:71529	Obesity	germline	GRCh37	18	58038634	58038634
obesity	single nucleotide variant	NM_005912.3(MC4R):c.947T>G (p.Ile316Ser)	4160	MC4R	RCV000015407|RCV000778539	MedGen:C4759928,OMIM:618406|Human Phenotype Ontology:HP:0001513,MeSH:D009765,MedGen:C0028754,OMIM:601665,Orphanet:71529	BODY MASS INDEX QUANTITATIVE TRAIT LOCUS 20|Obesity	germline	GRCh37	18	58038636	58038636
obesity	single nucleotide variant	NM_005912.3(MC4R):c.929G>A (p.Arg310Lys)	4160	MC4R	RCV001125883	Human Phenotype Ontology:HP:0001513,MeSH:D009765,MedGen:C0028754,OMIM:601665,Orphanet:71529	Obesity	germline	GRCh37	18	58038654	58038654
obesity	single nucleotide variant	NM_005912.3(MC4R):c.914G>A (p.Arg305Gln)	4160	MC4R	RCV000627689	Human Phenotype Ontology:HP:0001513,MeSH:D009765,MedGen:C0028754,OMIM:601665,Orphanet:71529	Obesity	germline	GRCh37	18	58038669	58038669
obesity	single nucleotide variant	NM_005912.3(MC4R):c.913C>T (p.Arg305Trp)	4160	MC4R	RCV000712270|RCV001249094	MedGen:CN517202|Human Phenotype Ontology:HP:0001513,MeSH:D009765,MedGen:C0028754,OMIM:601665,Orphanet:71529	not provided|Obesity	germline	GRCh37	18	58038670	58038670
obesity	single nucleotide variant	NM_005912.3(MC4R):c.896C>A (p.Pro299His)	4160	MC4R	RCV000030160	Human Phenotype Ontology:HP:0001513,MeSH:D009765,MedGen:C0028754,OMIM:601665,Orphanet:71529	Obesity	germline	GRCh37	18	58038687	58038687
obesity	single nucleotide variant	NM_005912.3(MC4R):c.838T>C (p.Phe280Leu)	4160	MC4R	RCV000582923	Human Phenotype Ontology:HP:0001513,MeSH:D009765,MedGen:C0028754,OMIM:601665,Orphanet:71529	Obesity	germline	GRCh37	18	58038745	58038745
obesity	Microsatellite	NM_005912.3(MC4R):c.835_836dup (p.Phe280fs)	4160	MC4R	RCV000030159	Human Phenotype Ontology:HP:0001513,MeSH:D009765,MedGen:C0028754,OMIM:601665,Orphanet:71529	Obesity	germline	GRCh37	18	58038746	58038747
obesity	single nucleotide variant	NM_005912.3(MC4R):c.836G>A (p.Cys279Tyr)	4160	MC4R	RCV001125884	Human Phenotype Ontology:HP:0001513,MeSH:D009765,MedGen:C0028754,OMIM:601665,Orphanet:71529	Obesity	germline	GRCh37	18	58038747	58038747
obesity	single nucleotide variant	NM_005912.3(MC4R):c.827A>G (p.Tyr276Cys)	4160	MC4R	RCV000503100|RCV000764167	MedGen:CN169374|Human Phenotype Ontology:HP:0001513,MeSH:D009765,MedGen:C0028754,OMIM:601665,Orphanet:71529	not specified|Obesity	germline;unknown	GRCh37	18	58038756	58038756
obesity	single nucleotide variant	NM_005912.3(MC4R):c.821A>G (p.Asn274Ser)	4160	MC4R	RCV000015400|RCV001125885	MedGen:C4759928,OMIM:618406|Human Phenotype Ontology:HP:0001513,MeSH:D009765,MedGen:C0028754,OMIM:601665,Orphanet:71529	BODY MASS INDEX QUANTITATIVE TRAIT LOCUS 20|Obesity	germline	GRCh37	18	58038762	58038762
obesity	single nucleotide variant	NM_005912.3(MC4R):c.815C>G (p.Pro272Arg)	4160	MC4R	RCV001125886	Human Phenotype Ontology:HP:0001513,MeSH:D009765,MedGen:C0028754,OMIM:601665,Orphanet:71529	Obesity	germline	GRCh37	18	58038768	58038768
obesity	single nucleotide variant	NM_005912.3(MC4R):c.812G>A (p.Cys271Tyr)	4160	MC4R	RCV000015405|RCV000768578	Human Phenotype Ontology:HP:0001513,MeSH:D009765,MedGen:C0028754,OMIM:601665,Orphanet:71529|MedGen:C4759928,OMIM:618406	Obesity|BODY MASS INDEX QUANTITATIVE TRAIT LOCUS 20	germline;maternal;unknown	GRCh37	18	58038771	58038771
obesity	single nucleotide variant	NM_005912.3(MC4R):c.806T>A (p.Ile269Asn)	4160	MC4R	RCV000030158|RCV000499660|RCV000906648	Human Phenotype Ontology:HP:0001513,MeSH:D009765,MedGen:C0028754,OMIM:601665,Orphanet:71529|MedGen:CN169374|MedGen:CN517202	Obesity|not specified|not provided	germline	GRCh37	18	58038777	58038777
obesity	single nucleotide variant	NM_005912.3(MC4R):c.776C>T (p.Ala259Val)	4160	MC4R	RCV000261976	Human Phenotype Ontology:HP:0001513,MeSH:D009765,MedGen:C0028754,OMIM:601665,Orphanet:71529	Obesity	germline	GRCh37	18	58038807	58038807
obesity	single nucleotide variant	NM_005912.3(MC4R):c.757G>A (p.Val253Ile)	4160	MC4R	RCV000582762	Human Phenotype Ontology:HP:0001513,MeSH:D009765,MedGen:C0028754,OMIM:601665,Orphanet:71529	Obesity	germline	GRCh37	18	58038826	58038826
obesity	Deletion	NM_005912.3(MC4R):c.750_751del (p.Ile251fs)	4160	MC4R	RCV000015413|RCV000500812|RCV001249014	MedGen:C4759928,OMIM:618406|MedGen:CN233047|Human Phenotype Ontology:HP:0001513,MeSH:D009765,MedGen:C0028754,OMIM:601665,Orphanet:71529	BODY MASS INDEX QUANTITATIVE TRAIT LOCUS 20|Obesity, autosomal dominant|Obesity	germline	GRCh37	18	58038832	58038833
obesity	single nucleotide variant	NM_005912.3(MC4R):c.751A>C (p.Ile251Leu)	4160	MC4R	RCV000202590|RCV000419291|RCV000445524|RCV000501342	Human Phenotype Ontology:HP:0001513,MeSH:D009765,MedGen:C0028754,OMIM:601665,Orphanet:71529|MedGen:CN517202|MONDO:MONDO:0015967,MedGen:C3888631,Orphanet:183625|MedGen:CN169374	Obesity|not provided|Monogenic diabetes|not specified	germline;unknown	GRCh37	18	58038832	58038832
obesity	single nucleotide variant	NM_005912.3(MC4R):c.749T>A (p.Leu250Gln)	4160	MC4R	RCV000664153|RCV000709739	MONDO:MONDO:0015967,MedGen:C3888631,Orphanet:183625|Human Phenotype Ontology:HP:0001513,MeSH:D009765,MedGen:C0028754,OMIM:601665,Orphanet:71529	Monogenic diabetes|Obesity	germline;unknown	GRCh37	18	58038834	58038834
obesity	single nucleotide variant	NM_005912.3(MC4R):c.677T>C (p.Ile226Thr)	4160	MC4R	RCV000030157	Human Phenotype Ontology:HP:0001513,MeSH:D009765,MedGen:C0028754,OMIM:601665,Orphanet:71529	Obesity	germline	GRCh37	18	58038906	58038906
obesity	single nucleotide variant	NM_005912.3(MC4R):c.655G>T (p.Ala219Ser)	4160	MC4R	RCV001125887	Human Phenotype Ontology:HP:0001513,MeSH:D009765,MedGen:C0028754,OMIM:601665,Orphanet:71529	Obesity	germline	GRCh37	18	58038928	58038928
obesity	single nucleotide variant	NM_005912.3(MC4R):c.645G>A (p.Met215Ile)	4160	MC4R	RCV001127990	Human Phenotype Ontology:HP:0001513,MeSH:D009765,MedGen:C0028754,OMIM:601665,Orphanet:71529	Obesity	germline	GRCh37	18	58038938	58038938
obesity	single nucleotide variant	NM_005912.3(MC4R):c.606C>A (p.Phe202Leu)	4160	MC4R	RCV000030156|RCV000445401|RCV000610107|RCV000889153	Human Phenotype Ontology:HP:0001513,MeSH:D009765,MedGen:C0028754,OMIM:601665,Orphanet:71529|MONDO:MONDO:0015967,MedGen:C3888631,Orphanet:183625|MedGen:CN169374|MedGen:CN517202	Obesity|Monogenic diabetes|not specified|not provided	germline;unknown	GRCh37	18	58038977	58038977
obesity	single nucleotide variant	NM_005912.3(MC4R):c.594C>T (p.Ile198=)	4160	MC4R	RCV000241630|RCV000385624|RCV000712269	MedGen:CN169374|Human Phenotype Ontology:HP:0001513,MeSH:D009765,MedGen:C0028754,OMIM:601665,Orphanet:71529|MedGen:CN517202	not specified|Obesity|not provided	germline	GRCh37	18	58038989	58038989
obesity	single nucleotide variant	NM_005912.3(MC4R):c.538T>C (p.Ser180Pro)	4160	MC4R	RCV000030155	Human Phenotype Ontology:HP:0001513,MeSH:D009765,MedGen:C0028754,OMIM:601665,Orphanet:71529	Obesity	germline	GRCh37	18	58039045	58039045
obesity	single nucleotide variant	NM_005912.3(MC4R):c.534G>A (p.Thr178=)	4160	MC4R	RCV001127991	Human Phenotype Ontology:HP:0001513,MeSH:D009765,MedGen:C0028754,OMIM:601665,Orphanet:71529	Obesity	germline	GRCh37	18	58039049	58039049
obesity	single nucleotide variant	NM_005912.3(MC4R):c.523G>A (p.Ala175Thr)	4160	MC4R	RCV000015406|RCV000768579	Human Phenotype Ontology:HP:0001513,MeSH:D009765,MedGen:C0028754,OMIM:601665,Orphanet:71529|MedGen:C4759928,OMIM:618406	Obesity|BODY MASS INDEX QUANTITATIVE TRAIT LOCUS 20	germline	GRCh37	18	58039060	58039060
obesity	single nucleotide variant	NM_005912.3(MC4R):c.496G>A (p.Val166Ile)	4160	MC4R	RCV000755003	Human Phenotype Ontology:HP:0001513,MeSH:D009765,MedGen:C0028754,OMIM:601665,Orphanet:71529	Obesity	germline	GRCh37	18	58039087	58039087
obesity	single nucleotide variant	NM_005912.3(MC4R):c.494G>A (p.Arg165Gln)	4160	MC4R	RCV000332082	Human Phenotype Ontology:HP:0001513,MeSH:D009765,MedGen:C0028754,OMIM:601665,Orphanet:71529	Obesity	germline	GRCh37	18	58039089	58039089
obesity	single nucleotide variant	NM_005912.3(MC4R):c.468G>A (p.Gln156=)	4160	MC4R	RCV000926386|RCV001127992	MedGen:CN517202|Human Phenotype Ontology:HP:0001513,MeSH:D009765,MedGen:C0028754,OMIM:601665,Orphanet:71529	not provided|Obesity	germline	GRCh37	18	58039115	58039115
obesity	single nucleotide variant	NM_005912.3(MC4R):c.466C>T (p.Gln156Ter)	4160	MC4R	RCV000681814|RCV000709738|RCV000754806|RCV001262853	MedGen:CN517202|Human Phenotype Ontology:HP:0001513,MeSH:D009765,MedGen:C0028754,OMIM:601665,Orphanet:71529|MONDO:MONDO:0015967,MedGen:C3888631,Orphanet:183625|MedGen:C4759928,OMIM:618406	not provided|Obesity|Monogenic diabetes|BODY MASS INDEX QUANTITATIVE TRAIT LOCUS 20	germline;unknown	GRCh37	18	58039117	58039117
obesity	single nucleotide variant	NM_005912.3(MC4R):c.449C>T (p.Thr150Ile)	4160	MC4R	RCV000503229|RCV000582643	MedGen:CN233047|Human Phenotype Ontology:HP:0001513,MeSH:D009765,MedGen:C0028754,OMIM:601665,Orphanet:71529	Obesity, autosomal dominant|Obesity	germline	GRCh37	18	58039134	58039134
obesity	single nucleotide variant	NM_005912.3(MC4R):c.407C>T (p.Ser136Phe)	4160	MC4R	RCV001253372	Human Phenotype Ontology:HP:0001513,MeSH:D009765,MedGen:C0028754,OMIM:601665,Orphanet:71529	Obesity	germline	GRCh37	18	58039176	58039176
obesity	single nucleotide variant	NM_005912.3(MC4R):c.405A>C (p.Ala135=)	4160	MC4R	RCV001127993	Human Phenotype Ontology:HP:0001513,MeSH:D009765,MedGen:C0028754,OMIM:601665,Orphanet:71529	Obesity	germline	GRCh37	18	58039178	58039178
obesity	single nucleotide variant	NM_005912.3(MC4R):c.380C>T (p.Ser127Leu)	4160	MC4R	RCV000015412|RCV000414065|RCV000768580	Human Phenotype Ontology:HP:0001513,MeSH:D009765,MedGen:C0028754,OMIM:601665,Orphanet:71529|MedGen:CN517202|MedGen:C4759928,OMIM:618406	Obesity|not provided|BODY MASS INDEX QUANTITATIVE TRAIT LOCUS 20	germline	GRCh37	18	58039203	58039203
obesity	single nucleotide variant	NM_005912.3(MC4R):c.373A>G (p.Ile125Val)	4160	MC4R	RCV001127994	Human Phenotype Ontology:HP:0001513,MeSH:D009765,MedGen:C0028754,OMIM:601665,Orphanet:71529	Obesity	germline	GRCh37	18	58039210	58039210
obesity	single nucleotide variant	NM_005912.3(MC4R):c.335C>T (p.Thr112Met)	4160	MC4R	RCV000884259|RCV001122229	MedGen:CN517202|Human Phenotype Ontology:HP:0001513,MeSH:D009765,MedGen:C0028754,OMIM:601665,Orphanet:71529	not provided|Obesity	germline	GRCh37	18	58039248	58039248
obesity	single nucleotide variant	NM_005912.3(MC4R):c.307G>A (p.Val103Ile)	4160	MC4R	RCV000202600|RCV000445452|RCV000768671|RCV000768672	Human Phenotype Ontology:HP:0001513,MeSH:D009765,MedGen:C0028754,OMIM:601665,Orphanet:71529|MONDO:MONDO:0015967,MedGen:C3888631,Orphanet:183625||MedGen:CN258347	Obesity|Monogenic diabetes|MELANOCORTIN 4 RECEPTOR POLYMORPHISM|OBESITY, RESISTANCE TO	germline;unknown	GRCh37	18	58039276	58039276
obesity	single nucleotide variant	NM_005912.3(MC4R):c.206T>G (p.Ile69Arg)	4160	MC4R	RCV000194758	MedGen:CN233047	Obesity, autosomal dominant	germline	GRCh37	18	58039377	58039377
obesity	single nucleotide variant	NM_005912.3(MC4R):c.201G>A (p.Val67=)	4160	MC4R	RCV000287700	Human Phenotype Ontology:HP:0001513,MeSH:D009765,MedGen:C0028754,OMIM:601665,Orphanet:71529	Obesity	germline	GRCh37	18	58039382	58039382
obesity	single nucleotide variant	NM_005912.3(MC4R):c.181G>A (p.Glu61Lys)	4160	MC4R	RCV000501559|RCV000518806|RCV000583759	MedGen:CN233047|MedGen:CN517202|Human Phenotype Ontology:HP:0001513,MeSH:D009765,MedGen:C0028754,OMIM:601665,Orphanet:71529	Obesity, autosomal dominant|not provided|Obesity	germline	GRCh37	18	58039402	58039402
obesity	single nucleotide variant	NM_005912.3(MC4R):c.161T>C (p.Leu54Pro)	4160	MC4R	RCV000582060	Human Phenotype Ontology:HP:0001513,MeSH:D009765,MedGen:C0028754,OMIM:601665,Orphanet:71529	Obesity	germline	GRCh37	18	58039422	58039422
obesity	single nucleotide variant	NM_005912.2(MC4R):c.110A>T (p.Asp37Val)	4160	MC4R	RCV000015395|RCV000435394|RCV001262822	Human Phenotype Ontology:HP:0001513,MeSH:D009765,MedGen:C0028754,OMIM:601665,Orphanet:71529|MedGen:CN169374|MedGen:C4759928,OMIM:618406	Obesity|not specified|BODY MASS INDEX QUANTITATIVE TRAIT LOCUS 20	germline;unknown	GRCh37	18	58039473	58039473
obesity	single nucleotide variant	NM_005912.2(MC4R):c.105C>A (p.Tyr35Ter)	4160	MC4R	RCV000015394|RCV000202583|RCV000255005	Human Phenotype Ontology:HP:0001513,MeSH:D009765,MedGen:C0028754,OMIM:601665,Orphanet:71529|Human Phenotype Ontology:HP:0100753,MONDO:MONDO:0005090,MedGen:C0036341,OMIM:181500|MedGen:CN517202	Obesity|Schizophrenia|not provided	germline	GRCh37	18	58039478	58039478
obesity	Deletion	NM_005912.3(MC4R):c.63_64del (p.Tyr21_Arg22delinsTer)	4160	MC4R	RCV000582390	Human Phenotype Ontology:HP:0001513,MeSH:D009765,MedGen:C0028754,OMIM:601665,Orphanet:71529	Obesity	germline	GRCh37	18	58039519	58039520
obesity	single nucleotide variant	NM_005912.3(MC4R):c.21T>C (p.Arg7=)	4160	MC4R	RCV001122230	Human Phenotype Ontology:HP:0001513,MeSH:D009765,MedGen:C0028754,OMIM:601665,Orphanet:71529	Obesity	germline	GRCh37	18	58039562	58039562
obesity	single nucleotide variant	NM_005912.3(MC4R):c.15C>T (p.Thr5=)	4160	MC4R	RCV001122231	Human Phenotype Ontology:HP:0001513,MeSH:D009765,MedGen:C0028754,OMIM:601665,Orphanet:71529	Obesity	germline	GRCh37	18	58039568	58039568
obesity	single nucleotide variant	NM_005912.3(MC4R):c.-18T>C	4160	MC4R	RCV000347091	Human Phenotype Ontology:HP:0001513,MeSH:D009765,MedGen:C0028754,OMIM:601665,Orphanet:71529	Obesity	germline	GRCh37	18	58039600	58039600
obesity	single nucleotide variant	NM_005912.3(MC4R):c.-59G>A	4160	MC4R	RCV001122232	Human Phenotype Ontology:HP:0001513,MeSH:D009765,MedGen:C0028754,OMIM:601665,Orphanet:71529	Obesity	germline	GRCh37	18	58039641	58039641
obesity	single nucleotide variant	NM_005912.3(MC4R):c.-60C>G	4160	MC4R	RCV000284094	Human Phenotype Ontology:HP:0001513,MeSH:D009765,MedGen:C0028754,OMIM:601665,Orphanet:71529	Obesity	germline	GRCh37	18	58039642	58039642
obesity	single nucleotide variant	NM_005912.3(MC4R):c.-64G>A	4160	MC4R	RCV001125005	Human Phenotype Ontology:HP:0001513,MeSH:D009765,MedGen:C0028754,OMIM:601665,Orphanet:71529	Obesity	germline	GRCh37	18	58039646	58039646
obesity	single nucleotide variant	NM_005912.3(MC4R):c.-66C>T	4160	MC4R	RCV000339114	Human Phenotype Ontology:HP:0001513,MeSH:D009765,MedGen:C0028754,OMIM:601665,Orphanet:71529	Obesity	germline	GRCh37	18	58039648	58039648
obesity	single nucleotide variant	NM_005912.3(MC4R):c.-121G>A	4160	MC4R	RCV001125006	Human Phenotype Ontology:HP:0001513,MeSH:D009765,MedGen:C0028754,OMIM:601665,Orphanet:71529	Obesity	germline	GRCh37	18	58039703	58039703
obesity	single nucleotide variant	NM_005912.3(MC4R):c.-161C>T	4160	MC4R	RCV000408208	Human Phenotype Ontology:HP:0001513,MeSH:D009765,MedGen:C0028754,OMIM:601665,Orphanet:71529	Obesity	germline	GRCh37	18	58039743	58039743
obesity	single nucleotide variant	NM_005912.3(MC4R):c.-176A>G	4160	MC4R	RCV001125007	Human Phenotype Ontology:HP:0001513,MeSH:D009765,MedGen:C0028754,OMIM:601665,Orphanet:71529	Obesity	germline	GRCh37	18	58039758	58039758
obesity	single nucleotide variant	NM_005912.3(MC4R):c.-178A>C	4160	MC4R	RCV000304907	Human Phenotype Ontology:HP:0001513,MeSH:D009765,MedGen:C0028754,OMIM:601665,Orphanet:71529	Obesity	germline	GRCh37	18	58039760	58039760
obesity	single nucleotide variant	NM_005912.3(MC4R):c.-216C>T	4160	MC4R	RCV001125008	Human Phenotype Ontology:HP:0001513,MeSH:D009765,MedGen:C0028754,OMIM:601665,Orphanet:71529	Obesity	germline	GRCh37	18	58039798	58039798
obesity	single nucleotide variant	NM_005912.3(MC4R):c.-220G>A	4160	MC4R	RCV000354941	Human Phenotype Ontology:HP:0001513,MeSH:D009765,MedGen:C0028754,OMIM:601665,Orphanet:71529	Obesity	germline	GRCh37	18	58039802	58039802
obesity	single nucleotide variant	NM_005912.3(MC4R):c.-263A>G	4160	MC4R	RCV001125989	Human Phenotype Ontology:HP:0001513,MeSH:D009765,MedGen:C0028754,OMIM:601665,Orphanet:71529	Obesity	germline	GRCh37	18	58039845	58039845
obesity	single nucleotide variant	NM_005912.3(MC4R):c.-295A>G	4160	MC4R	RCV001125990	Human Phenotype Ontology:HP:0001513,MeSH:D009765,MedGen:C0028754,OMIM:601665,Orphanet:71529	Obesity	germline	GRCh37	18	58039877	58039877
obesity	single nucleotide variant	NM_005912.3(MC4R):c.-359C>A	4160	MC4R	RCV001125991	Human Phenotype Ontology:HP:0001513,MeSH:D009765,MedGen:C0028754,OMIM:601665,Orphanet:71529	Obesity	germline	GRCh37	18	58039941	58039941
obesity	single nucleotide variant	NM_005912.3(MC4R):c.-360G>A	4160	MC4R	RCV001125992	Human Phenotype Ontology:HP:0001513,MeSH:D009765,MedGen:C0028754,OMIM:601665,Orphanet:71529	Obesity	germline	GRCh37	18	58039942	58039942
obesity	single nucleotide variant	NM_005912.3(MC4R):c.-375G>T	4160	MC4R	RCV000408193	Human Phenotype Ontology:HP:0001513,MeSH:D009765,MedGen:C0028754,OMIM:601665,Orphanet:71529	Obesity	germline	GRCh37	18	58039957	58039957
obesity	single nucleotide variant	NM_005912.3(MC4R):c.-386G>A	4160	MC4R	RCV000301442	Human Phenotype Ontology:HP:0001513,MeSH:D009765,MedGen:C0028754,OMIM:601665,Orphanet:71529	Obesity	germline	GRCh37	18	58039968	58039968
obesity	single nucleotide variant	NM_001128849.2(SMARCA4):c.4328G>A (p.Arg1443Gln)	6597	SMARCA4	RCV000355759|RCV000415015|RCV000533881|RCV001022301	MONDO:MONDO:0015452,MedGen:C0265338,OMIM:PS135900,Orphanet:1465|Human Phenotype Ontology:HP:0001513,MeSH:D009765,MedGen:C0028754,OMIM:601665,Orphanet:71529;MedGen:CN228659|MONDO:MONDO:0013224,MedGen:C2750074,OMIM:613325,Orphanet:231108,Orphanet:69077|MONDO:MONDO:0015356,MedGen:C0027672,Orphanet:140162	Coffin-Siris syndrome|Obesity;intellectual deficiency|Rhabdoid tumor predisposition syndrome 2|Hereditary cancer-predisposing syndrome	de novo;germline	GRCh37	19	11152044	11152044
obesity	single nucleotide variant	NM_004714.3(DYRK1B):c.304C>T (p.Arg102Cys)	9149	DYRK1B	RCV000119261	MONDO:MONDO:0014352,MedGen:C4014361,OMIM:615812	Abdominal obesity-metabolic syndrome 3	germline	GRCh37	19	40321083	40321083
obesity	single nucleotide variant	NM_004714.3(DYRK1B):c.269A>C (p.His90Pro)	9149	DYRK1B	RCV000119262	MONDO:MONDO:0014352,MedGen:C4014361,OMIM:615812	Abdominal obesity-metabolic syndrome 3	germline	GRCh37	19	40321118	40321118
obesity	single nucleotide variant	NM_152296.5(ATP1A3):c.2419-14C>T	478	ATP1A3	RCV001195901	Human Phenotype Ontology:HP:0006034,Human Phenotype Ontology:HP:0006046,Human Phenotype Ontology:HP:0006123,Human Phenotype Ontology:HP:0009605,Human Phenotype Ontology:HP:0010442,MedGen:C0152427,OMIM:603596;Human Phenotype Ontology:HP:0001999,Human Phenotype Ontology:HP:0002004,Human Phenotype Ontology:HP:0002260,Human Phenotype Ontology:HP:0004643,Human Phenotype Ontology:HP:0004649,Human Pheno…	Polydactyly;Abnormal facial shape;Obesity;Global developmental delay	germline	GRCh37	19	42474474	42474474
obesity	single nucleotide variant	m.15497G>A	4519	MT-CYB	RCV000022894|RCV000434000|RCV000855307	Human Phenotype Ontology:HP:0001513,MeSH:D009765,MedGen:C0028754,OMIM:601665,Orphanet:71529|MedGen:CN517202|MONDO:MONDO:0009723,MedGen:C0023264,OMIM:256000,Orphanet:506	Obesity|not provided|Leigh syndrome	germline	GRCh37	MT	15497	15497
obesity	single nucleotide variant	NM_001110556.2(FLNA):c.2467G>A (p.Asp823Asn)	2316	FLNA	RCV001195903	Human Phenotype Ontology:HP:0006034,Human Phenotype Ontology:HP:0006046,Human Phenotype Ontology:HP:0006123,Human Phenotype Ontology:HP:0009605,Human Phenotype Ontology:HP:0010442,MedGen:C0152427,OMIM:603596;Human Phenotype Ontology:HP:0001999,Human Phenotype Ontology:HP:0002004,Human Phenotype Ontology:HP:0002260,Human Phenotype Ontology:HP:0004643,Human Phenotype Ontology:HP:0004649,Human Pheno…	Polydactyly;Abnormal facial shape;Obesity;Global developmental delay	germline	GRCh37	X	153590884	153590884
