# Supplementary material for: Epigenome-Wide Study Identified Methylation Sites Associated with the Risk of Obesity
Source: Nutrients. 2021 Jun 9;13(6):1984. doi: 10.3390/nu13061984 (PMC8229089; doi:10.3390/nu13061984)
Supplement: Supplementary file 1 [file nutrients-13-01984-s001.zip › Supplementary-Tables-30May2021/S2 Table.xlsx]

## Sheet: Table
	S2 Table. Replication of probe-BMI causal associations using data from additional studies
	Probe	PMID	B	SE	P	NSNP1
	cg02814054	30401456	0.232706	0.0279781	8.98921e-17	5
	cg06028605	30401456	-0.143004	0.0229786	4.86538e-10	3
	cg13986272	27572077	0.134913	0.0232291	6.32569e-09	3
	cg14345882	27572077	0.074164	0.0148703	6.12022e-07	7
	cg14345882	27572077	0.0837193	0.0171055	9.86671e-07	5
	cg14345882	30401456	0.0751322	0.0185422	5.07881e-05	3
	cg16877615	30401456	-0.201243	0.0290352	4.17903e-12	5
	cg19624444	30401456	0.246423	0.0413448	2.5195e-09	3
	cg20892840	27572077	-0.224058	0.034748	1.13273e-10	3
	cg20892840	27572077	-0.229729	0.0361336	2.04706e-10	3
	cg20892840	30401456	-0.226	0.0355722	2.10771e-10	3
	cg21178254	27572077	-0.209419	0.0345692	1.37848e-09	3
	cg21915799	27572077	0.807058	0.0932076	4.77145e-18	7
	1 Number of SNPs included in the instrument for the MR test
